# Supplementary material for: Lifestyle and Transcriptional Signatures Associated with Ethnicity/Race-Related Variations in the Functional Connectome
Source: Research (Wash D C). 2026 Mar 24;9:1143. doi: 10.34133/research.1143 (PMC13009535; doi:10.34133/research.1143)
Supplement: Supplementary 1 — Figs. S1 to S15 Tables S1 to S10 [file research.1143.f1.zip]

Archive with 2 entries (2 files):
- Supplementary Data 1.xlsx
- Supplementary_materials_1230_majorRe2.docx
