# Supplementary material for: Lifestyle and Transcriptional Signatures Associated with Ethnicity/Race-Related Variations in the Functional Connectome
Source: Research (Wash D C). 2026 Mar 24;9:1143. doi: 10.34133/research.1143 (PMC13009535; doi:10.34133/research.1143)
Supplement: Supplementary 1 — Figs. S1 to S15 Tables S1 to S10 [file research.1143.f1.zip › Supplementary Data 1.xlsx]

## Sheet: ds0.1
Gene	Gene Index	Bootstrap weights (Z)
SYT17	7712	24.2914
SSTR1	7538	24.2204
SLIT1	7272	23.3175
PRKCD	6109	22.8727
EFCAB1	2216	22.2922
RIPOR2	6576	21.6458
KIRREL2	3871	21.4983
PEA15	5674	21.1458
PPP4R4	6066	21.0922
DKFZp779M0652	2001	21.0254
DYDC2	2165	20.5526
PKIA	5817	20.5461
STUM	7623	20.5124
DPYSL3	2118	20.1594
ATP2B4	594	20.0168
EFNB3	2229	19.9885
CHCHD6	1406	19.8
PLPPR3	5895	19.7159
PID1	5767	19.6872
RBP4	6453	19.5731
MGST1	4681	19.5361
PTGER3	6210	19.534
TMEM263	8047	19.5309
LRRC3B	4351	19.5059
TMEM158	7995	19.4779
ATOH7	578	19.4718
KLK10	3914	19.425
C11orf97	853	19.3749
GABRB1	2840	19.3381
C1QL3	898	19.1639
ANKRD6	343	19.1092
UG0898H09	8449	19.079
TMEM159	7996	18.9576
SH3RF1	7030	18.9471
LY6H	4409	18.9334
ASCL2	542	18.7187
NSFL1C	5298	18.6847
CACNA1H	1012	18.6748
WNT10B	8665	18.6332
TIMM8B	7922	18.6287
MBOAT7	4549	18.6203
GABRA5	2839	18.6106
ZNF226	8886	18.6102
CEBPA	1322	18.6024
ERICH6-AS1	2391	18.5617
NKAIN4	5175	18.5347
PCBD1	5556	18.5327
SNX7	7385	18.4928
FABP7	2446	18.4909
CENPVL3	1344	18.4783
RAB27B	6307	18.4684
CRIP2	1694	18.468
NTSR1	5326	18.4262
YPEL1	8717	18.3972
SCN3B	6876	18.3932
SHISAL1	7045	18.3516
GNG4	3013	18.3229
IL33	3542	18.3227
CTXN1	1766	18.281
SLA	7083	18.258
TNNT1	8128	18.2551
WDR86	8641	18.1782
NUDT11	5335	18.1744
KIF21B	3851	18.1009
IFT22	3499	18.0711
BATF3	697	18.047
UCHL3	8440	18.0266
TCEA3	7811	18.0014
TMSB10	8091	17.9512
FAM171B	2504	17.9472
OST4	5442	17.9239
FXYD6	2813	17.8545
RRP7A	6754	17.8224
PLCB2	5844	17.821
GDA	2900	17.8145
LDHD	4019	17.7865
RAP2B	6373	17.7255
C2CD4C	932	17.6947
RILPL2	6562	17.6699
NANOS1	5008	17.662
NKAIN3	5174	17.6141
CHID1	1421	17.5762
ANO3	354	17.5654
CPNE6	1664	17.5534
NECAB2	5092	17.5202
C1QL1	896	17.4961
FAM71F1	2569	17.4705
C8orf46	979	17.3796
FADS3	2449	17.3698
DNAH5	2035	17.3375
MCUB	4574	17.3287
CXorf57	1790	17.3229
ZCCHC12	8774	17.3057
PCED1B	5591	17.2561
DAPL1	1842	17.2534
PLPPR2	5894	17.2492
XYLT1	8700	17.1937
PPM1M	6020	17.1936
UNC5B-AS1	8463	17.1912
PTPRA	6234	17.1537
PNCK	5920	17.1502
KCNMB4	3772	17.0973
MYL5	4957	17.076
LINC01140	4115	17.0653
SLC16A2	7098	17.0313
DTNBP1	2139	17.0199
ERFE	2384	17.0181
BAIAP3	690	17.0132
KLK7	3917	16.9942
MMD	4748	16.9489
FZD1	2817	16.9465
DOK6	2084	16.9301
PRSS35	6160	16.8872
C1S	905	16.867
MAPK3	4506	16.8283
POLE4	5948	16.8177
CYB5R1	1797	16.8168
PYGL	6282	16.7965
LRRC36	4345	16.7933
FGGY	2685	16.7668
TUBB8P12	8358	16.7598
PTPRF	6240	16.7263
OPRM1	5413	16.7258
TFPT	7871	16.6919
ZSCAN18	9094	16.6917
PRR5	6146	16.6533
GMFB	2985	16.6012
MRAS	4800	16.5456
SULF2	7650	16.5268
WDR66	8634	16.484
LYPD8	4420	16.4443
MSANTD1	4863	16.4297
GRIN3A	3124	16.4221
THRA	7896	16.4053
BIRC3	766	16.3685
NOV	5221	16.3545
RHBDD2	6536	16.3367
TM2D3	7949	16.3363
VPS37D	8576	16.3188
LINC01197	4118	16.2663
B9D1	675	16.2635
KLHDC8B	3895	16.2516
HTR1A	3439	16.2031
C1orf50	915	16.2017
IFI27L2	3486	16.1619
NT5DC3	5315	16.1439
TUBB6	8356	16.1298
KCTD12	3790	16.0888
GLRA2	2973	16.0819
RAET1E-AS1	6351	16.0571
HIST1H2BK	3307	16.0108
SPATA33	7440	16.001
LOC100506100	4193	15.9853
F12	2436	15.9839
LOC285097	4249	15.959
CFD	1388	15.9093
MOB1B	4756	15.9023
PCDH20	5571	15.8932
HPCAL4	3379	15.8929
BCR	736	15.8805
SPPL3	7473	15.8793
PHPT1	5752	15.8582
DDAH1	1885	15.8568
SCGN	6869	15.8511
RSPH9	6763	15.8421
CPNE7	1665	15.8383
SMIM10L2A	7306	15.8375
ANK3	306	15.8251
KCNG1	3744	15.798
MEIS3	4617	15.779
SLC7A4	7250	15.7765
PTER	6209	15.7751
EDNRB	2208	15.7668
SNCA	7341	15.7294
RASAL1	6392	15.706
ZNF706	9040	15.7023
TRAPPC2L	8200	15.6974
VAV1	8540	15.6894
PDGFC	5639	15.6849
RAB36	6314	15.6269
TUBB2A	8352	15.6075
ZNF831	9074	15.6017
B3GALT6	659	15.5801
NPTXR	5249	15.5418
FAM110C	2461	15.5327
LINC00260	4068	15.5273
STX17-AS1	7626	15.5198
SLC26A11	7156	15.5183
NADK2	5003	15.5113
KCNN3	3774	15.4894
GLRA3	2974	15.4832
CENPW	1345	15.4511
MESP1	4624	15.4077
TIMM10	7914	15.3893
EFNB2	2228	15.3779
RNF150	6610	15.3713
TNFRSF11A	8111	15.36
RASGEF1C	6399	15.3497
CORO1A	1640	15.3452
C2orf80	945	15.3373
SCARA5	6860	15.3285
PYCR1	6278	15.3226
AHRR	203	15.2928
DOC2A	2072	15.2662
FAM149A	2486	15.2512
SVOP	7673	15.2437
UBA52	8395	15.2327
DYNLL1	2170	15.2161
SCPEP1	6883	15.2094
SNHG8	7356	15.1966
LSM3	4387	15.1962
PYDC1	6281	15.1481
DDAH2	1886	15.1346
SLC26A4-AS1	7158	15.1227
HRH1	3389	15.113
ETNPPL	2413	15.1065
SGSH	7011	15.0896
NUDT14	5337	15.0816
NKD2	5177	15.0778
AP3S1	387	15.0773
MCUR1	4575	15.0749
ALKAL2	263	15.0462
NDUFAF8	5075	15.0304
TMEFF2	7962	15.0291
BPHL	795	15.0111
C12orf45	857	15.0073
LRRC2	4339	15.0003
TMEM176B	8006	14.9941
EPOP	2373	14.9893
HBQ1	3217	14.9406
SSSCA1	7536	14.9381
POLR2L	5959	14.9358
FREM3	2777	14.8629
VSIG10L	8580	14.8521
DDA1	1884	14.8465
DDRGK1	1897	14.8431
EFHC2	2222	14.8374
GRIA1	3112	14.8176
AMIGO2	283	14.813
ELFN2	2276	14.7933
ARHGDIG	462	14.7778
SNRNP27	7361	14.758
ENOX1	2331	14.7578
KLF8	3889	14.7498
CHMP1A	1425	14.7337
GMFG	2986	14.7287
MYADM	4934	14.7078
GSTM3	3154	14.6957
C5orf49	963	14.674
GNG2	3011	14.6685
PCSK5	5610	14.6562
SEMA4F	6936	14.654
SMIM29	7315	14.6509
B4GALT2	669	14.6454
RAPGEF4	6377	14.6354
PPEF1	5994	14.6327
SUSD1	7664	14.6319
FKBP1B	2710	14.6111
KCNG3	3745	14.61
STYK1	7641	14.6087
TMEM130	7978	14.5948
CNIH2	1556	14.5786
MYB	4936	14.5748
BCKDK	717	14.5606
CYP46A1	1817	14.5284
PTCHD1	6206	14.5268
DOC2B	2073	14.5141
SMAD3	7288	14.514
WTIP	8680	14.5003
LOC100288911	4189	14.4484
C6orf52	972	14.4401
SCN9A	6880	14.4231
C20orf27	923	14.4151
BCRP2	737	14.4116
CHST1	1450	14.4052
FAM120AOS	2468	14.4036
FAR2P1	2598	14.3638
GABRA3	2837	14.3575
MUM1L1	4925	14.3403
PYCR3	6280	14.3319
TMEM176A	8005	14.3245
FBXO2	2627	14.3238
TSPAN33	8293	14.2899
ST6GALNAC5	7554	14.2741
HSD11B1L	3404	14.2728
TMEM200A	8019	14.2639
FKBP1A	2709	14.2573
RIOX2	6574	14.2552
MDGA1	4578	14.2357
IL13RA2	3531	14.2042
PACRG	5481	14.1897
MT2A	4886	14.1856
CDH4	1285	14.1744
RIIAD1	6559	14.159
TRIM27	8219	14.1528
TOM1L1	8139	14.1367
MAST3	4530	14.1308
GUK1	3182	14.1033
MT1B	4878	14.1027
SLC25A23	7137	14.0977
WFDC1	8647	14.096
ARHGAP33	450	14.0817
PDE2A	5626	14.0579
TDRD9	7837	14.0503
PLAC9	5832	14.0432
SOX9-AS1	7423	14.0412
PSORS1C1	6199	14.0107
MYH7	4952	14.0045
MTCH1	4891	13.9751
HTR7P1	3447	13.966
WFS1	8652	13.9455
DNAAF4	2030	13.9377
GPRIN2	3097	13.9216
LINC00461	4073	13.9164
ADGRG1	141	13.9034
CDH9	1289	13.8985
SHISA9	7044	13.896
PINLYP	5793	13.8938
CGREF1	1396	13.884
PCDH19	5570	13.8771
LINC01485	4126	13.858
KCTD4	3795	13.8334
RTP1	6787	13.8321
PNMT	5928	13.8182
TSTD1	8307	13.8101
LSM4	4388	13.801
ECHDC3	2193	13.7925
MT1JP	4882	13.7505
CDH8	1288	13.746
RTN4RL2	6786	13.7107
SPON2	7470	13.6985
CETN2	1376	13.6945
COG1	1590	13.6901
CYB5D2	1796	13.6888
E2F3	2181	13.6754
SARNP	6842	13.6735
EMG1	2307	13.6723
LARGE1	3990	13.6515
MARCKS	4524	13.637
PTGER4	6211	13.5924
CD63	1246	13.5723
MT1G	4881	13.5681
SMAD2	7287	13.5644
SFTPD	7000	13.5643
S100A13	6808	13.5587
CNN3	1561	13.5294
LYPD1	4417	13.5201
MRPS33	4852	13.5084
DGKB	1953	13.4895
TSEN34	8277	13.4868
LOC729970	4296	13.4776
DNAH2	2034	13.4757
CD83	1250	13.4741
DNAH14	2033	13.4615
SELENOW	6926	13.4495
DPF1	2091	13.4412
CAMK2D	1053	13.4373
CACNG3	1022	13.433
CNTN1	1573	13.4293
LOC642852	4271	13.4241
MPV17L2	4795	13.4199
TYRO3	8387	13.4126
HACD4	3196	13.4103
NOL4	5204	13.408
MTA3	4888	13.4016
NPY1R	5251	13.3937
TXN	8378	13.3929
MT1X	4885	13.385
GSS	3149	13.3784
CNR1	1569	13.3663
LOC440934	4264	13.3528
SIL1	7060	13.3509
CCKBR	1188	13.3489
AKR7L	237	13.3459
MT1A	4877	13.3316
RBM8A	6449	13.3279
EPHA10	2356	13.317
ARHGAP28	446	13.3112
GNB4	3005	13.3056
ZC3HAV1	8770	13.3018
VEZT	8555	13.2897
S100A16	6809	13.289
LMO3	4162	13.2694
DYRK2	2175	13.2687
MR1	4798	13.2657
SLN	7280	13.2625
TMEM54	8061	13.2603
HCG23	3220	13.2579
DCAF11	1854	13.2534
KCNA5	3732	13.2504
LINC02482	4144	13.2491
CANX	1066	13.2487
NKAIN2	5173	13.2417
SLC30A10	7176	13.2406
LOC441052	4265	13.2176
GTF2H5	3166	13.2129
FAM129B	2473	13.2032
TMEM53	8060	13.174
JPT1	3696	13.1478
FZR1	2826	13.1461
TAF10	7730	13.1392
PNPLA3	5933	13.136
LRRC73	4366	13.135
MT1L	4883	13.1302
EXOC6	2424	13.1238
NIT2	5171	13.1224
ARHGEF28	471	13.1102
STK25	7595	13.0983
HES4	3270	13.0822
DACH2	1832	13.0702
PEX10	5693	13.0701
TMEM108	7967	13.0699
PLPPR4	5896	13.0601
ZCCHC18	8777	13.0434
SP5	7425	13.0362
TLN2	7942	13.0341
LAMA1	3969	13.0123
RER1	6487	13.0061
VIT	8563	13.0046
SPRN	7476	13.0014
E2F5	2182	13.0001
RGS20	6527	12.9991
NAV3	5025	12.9931
MT1E	4879	12.9913
CTC1	1743	12.9852
C1R	903	12.9744
ADRA2C	163	12.9714
VSTM2L	8586	12.9713
STX1A	7628	12.9617
GNB2	3003	12.9459
EMID1	2308	12.9387
JPH3	3694	12.9177
ARHGAP4	453	12.9163
MACROD2	4439	12.9147
FGD3	2667	12.9027
C16orf58	872	12.8853
SUMF1	7652	12.8804
CDH10	1278	12.8729
TTYH1	8342	12.8668
MKL2	4726	12.8567
LOH12CR2	4300	12.8474
CCDC68	1167	12.8443
MAN1A1	4465	12.8374
RRAS2	6746	12.8348
PRKCG	6111	12.8229
ADTRP	167	12.8149
UFC1	8444	12.8044
ACKR3	59	12.7965
MANEAL	4469	12.7709
PTGES	6213	12.7653
ZNF436	8945	12.7614
LINC02217	4141	12.7599
AP2B1	381	12.757
CREM	1690	12.748
SPATC1L	7443	12.7423
ARPP19	517	12.7265
PALM	5500	12.7147
LOXL1	4305	12.7094
MT3	4887	12.7077
CEP170B	1355	12.7054
PLXNA1	5903	12.7048
RAVER2	6418	12.6932
GPNMB	3068	12.6925
YWHAH	8725	12.6866
DIAPH3	1983	12.6833
CD24	1231	12.6826
FADS2	2448	12.6713
LRRC56	4358	12.6691
YJEFN3	8713	12.6589
CA10	987	12.6497
RCN1	6463	12.6456
PAX6	5541	12.6409
ADIRF	149	12.6374
KLK5	3915	12.6365
TRABD2A	8186	12.6288
THTPA	7901	12.6239
ROBO1	6634	12.6196
WNT7B	8672	12.6088
NLE1	5183	12.5873
ONECUT1	5404	12.5849
EYA2	2431	12.5824
CALHM6	1040	12.5693
PMVK	5919	12.5669
LINC00900	4095	12.5572
GSTM5	3156	12.5515
APOPT1	415	12.5479
GOLT1A	3035	12.4919
CHMP4A	1428	12.4873
FOXRED2	2771	12.4756
GCNT1	2897	12.4712
RPL36	6687	12.4686
SH2D5	7018	12.464
HRASLS	3387	12.4564
ARHGAP5-AS1	457	12.4505
FAH	2452	12.4499
MAPK1	4502	12.4438
FDPS	2653	12.4371
ZNF350	8923	12.433
LOC101927752	4213	12.4286
GGCT	2926	12.4238
EFEMP2	2220	12.4195
DDN	1894	12.4184
SYN2	7689	12.4116
HRAS	3386	12.4074
TKFC	7932	12.3846
PAMR1	5505	12.3837
MEA1	4585	12.383
SLC26A4	7157	12.3813
TMEM150C	7992	12.369
JMJD4	3689	12.3348
LY86-AS1	4411	12.332
RANBP3L	6368	12.3284
ACTG1	80	12.3182
ANKRD50	342	12.3169
SKAP2	7078	12.3054
SMIM10L2B	7307	12.3035
ASS1	559	12.2953
NEBL-AS1	5090	12.2914
ATP6V1C1	618	12.282
HCST	3229	12.2792
ASH2L	546	12.2758
FAM102B	2456	12.2727
GNG12	3009	12.2723
P2RX5	5463	12.2497
FTH1	2796	12.2413
PSME1	6192	12.2389
SRRD	7517	12.238
HES5	3271	12.2306
NUPR1	5359	12.2213
GSKIP	3147	12.2197
RPL12	6661	12.203
PGM2L1	5722	12.2017
ADGRV1	145	12.2007
PRNP	6124	12.2007
GPM6A	3065	12.1826
RASL11B	6409	12.179
TBC1D24	7780	12.1776
GNPTAB	3022	12.1752
ARMC10	501	12.1728
LYN	4415	12.1723
GPR88	3094	12.166
NUDT16L1	5340	12.1601
APOE	409	12.1569
CCDC189	1151	12.1494
PPP5D1	6067	12.148
IGSF22	3522	12.1416
PSD3	6167	12.1333
SST	7537	12.1326
CTNND2	1753	12.1184
FNBP1L	2738	12.1167
LGI4	4037	12.1074
SLC2A12	7171	12.1074
NPHS1	5234	12.1013
FIGNL2	2699	12.0896
CDKN2D	1312	12.0895
CRYM	1718	12.0786
DIRAS3	1992	12.0654
MT1F	4880	12.0631
SHISA5	7041	12.0625
HTR7	3446	12.0555
RNASEH2C	6591	12.0316
NWD2	5366	12.0217
HMGCR	3348	12.0055
GLOD4	2971	12.0043
NUDT10	5334	12.0041
FZD2	2819	12.0016
NISCH	5170	11.9734
BEGAIN	743	11.9676
SLC39A4	7206	11.9613
NFKBIE	5140	11.9589
SLC39A12	7202	11.951
SLC35F2	7187	11.9422
ARL16	489	11.9403
SLCO1C1	7263	11.9354
CCDC148	1140	11.9344
NUS1	5361	11.9212
TDRKH	7838	11.9176
SLC4A3	7227	11.9143
RIPK2	6575	11.905
HMGCS1	3349	11.9049
COCH	1589	11.8998
CPNE5	1663	11.8966
MRPS16	4842	11.8916
RAB32	6310	11.8692
CHRDL1	1438	11.8645
COL5A3	1614	11.8537
ANKRD30B	331	11.8448
ADAMTS19	111	11.8387
ADCY7	128	11.8362
GRB14	3108	11.806
SRM	7507	11.7879
SMARCD3	7296	11.7852
IL17D	3534	11.7824
ARL15	488	11.7822
LINC00484	4078	11.7769
CAP1	1067	11.7715
PSMB7	6181	11.7681
UBL5	8430	11.7653
SH3BGRL3	7022	11.763
RNF181	6617	11.7539
PPIL6	6009	11.7517
RGS4	6529	11.7474
PDGFRA	5641	11.7265
HDC	3237	11.7171
PUSL1	6266	11.7113
RPL41	6695	11.7055
LOC100507516	4202	11.7026
ACOT2	63	11.6851
TMEM238	8037	11.6823
NEDD4L	5097	11.6567
PRAF2	6075	11.6396
DHX58	1978	11.6291
KCTD15	3791	11.6279
MAFG	4447	11.6275
GRIK2	3117	11.6158
ACADL	48	11.611
OR14I1	5416	11.6062
FOXN3-AS1	2765	11.5793
LTBP4	4395	11.5733
GPM6B	3066	11.5667
IGF1	3505	11.564
UMPS	8459	11.5629
DACT1	1833	11.56
AQP4	421	11.5366
SOWAHA	7409	11.5358
C2orf69	940	11.5335
CBLN1	1112	11.5257
PLXNC1	5907	11.5247
FAM181A	2510	11.5159
ACTC1	79	11.5027
LOC100507351	4199	11.4852
PHACTR3	5727	11.4822
ALPL	272	11.4767
FABP3	2442	11.4725
STX12	7624	11.4426
PLTP	5900	11.4407
TNIK	8121	11.4392
DLK2	2015	11.4336
TNNI3	8127	11.423
CDC42SE2	1272	11.4205
MAGEH1	4452	11.4198
TPST1	8179	11.4195
TMEM164	7999	11.418
LMO1	4160	11.4175
PTRH1	6251	11.4057
ZCCHC17	8776	11.4039
CD6	1245	11.4019
LOC100129291	4174	11.3946
CIB1	1463	11.3926
RTL8C	6778	11.3726
DIO2	1985	11.3722
SELENBP1	6922	11.3698
MAOB	4473	11.3693
SPICE1	7457	11.369
MARCH1	4518	11.3683
ISG15	3625	11.3682
LINC01094	4108	11.3674
POLR2G	5954	11.3652
FARP1	2600	11.365
SYNPR	7702	11.3499
LRRTM4	4382	11.3496
FUOM	2804	11.3448
FOLR2	2751	11.3236
ELL3	2282	11.3213
CDC42BPB	1268	11.3203
ICAM3	3460	11.3165
LOC101927420	4211	11.3123
MIR7-3HG	4719	11.311
IGFBP5	3511	11.2971
GASAL1	2882	11.2946
DZIP3	2179	11.2937
DNALI1	2062	11.2894
NR4A3	5273	11.2781
LOC93622	4299	11.2734
TAMM41	7745	11.2667
GABBR1	2832	11.2625
GLT8D2	2982	11.2607
YWHAZ	8727	11.2596
HGH1	3280	11.2577
HNRNPC	3365	11.2483
CRLF1	1697	11.2363
SLC29A3	7166	11.2317
ST6GALNAC6	7555	11.2272
ADRB2	165	11.2203
NUDT4	5345	11.2185
CCDC3	1156	11.216
P2RY13	5467	11.2046
EHBP1L1	2240	11.2004
WLS	8662	11.1926
PTHLH	6219	11.1879
NAGK	5004	11.1875
TRIM24	8217	11.1717
ERLIN1	2392	11.1684
B3GAT1	660	11.1676
DLG2	2008	11.1652
ADAP2	120	11.1602
GTF2F2	3164	11.1591
RRP7BP	6755	11.1573
CARD17	1083	11.1528
ICAM5	3461	11.143
WDR54	8630	11.1416
CPAMD8	1652	11.1295
DLL3	2016	11.1289
AKR7A2	235	11.1257
BCL7C	729	11.125
ERI3	2386	11.1166
TUNAR	8368	11.1114
JUN	3699	11.1085
TUBB4B	8355	11.1077
CCDC90B	1179	11.1063
CEP83	1365	11.082
LYRM9	4427	11.0755
ETFB	2409	11.059
DOK1	2080	11.052
GPRIN1	3096	11.0492
WDR6	8631	11.0452
TMEM59L	8063	11.038
LYRM2	4424	11.0353
PRMT6	6121	11.0286
CPE	1653	11.0256
GRID2	3115	11.0251
PIK3CD	5782	11.0221
ALDH2	247	11.0135
TM7SF2	7952	11.0097
FGF2	2675	11.007
ATOX1	579	11.0056
EPB41L4B	2350	10.9934
SIDT1	7054	10.9842
SLC8A2	7255	10.9715
FAM107A	2459	10.9666
ANOS1	360	10.9652
CYP26A1	1812	10.9604
GGN	2928	10.9593
C17orf67	881	10.9522
GLUD2	2984	10.9515
IMPACT	3559	10.9504
PPP1R32	6039	10.9498
AZIN1-AS1	651	10.9452
NOVA2	5223	10.9435
OAF	5375	10.943
GPR68	3091	10.9383
RNASEH2A	6590	10.9344
SLC2A4RG	7173	10.9273
RLBP1	6580	10.9248
ENO1	2328	10.9247
FAM86C1	2579	10.9222
PHF20L1	5737	10.917
NT5DC2	5314	10.9135
SERTM1	6977	10.9134
CA11	988	10.905
ME1	4582	10.8984
CCNYL1	1212	10.8907
TTPAL	8339	10.8765
SIN3B	7062	10.8736
LOC728392	4283	10.8711
FAM207A	2527	10.8669
STK17A	7592	10.8563
GPC4	3053	10.8483
FSTL5	2794	10.8433
ADM5	152	10.8415
SYTL2	7719	10.8391
DDX10	1899	10.8367
ARMCX2	505	10.831
ORC6	5429	10.83
CMAS	1537	10.8287
SGSM2	7013	10.8192
TBC1D13	7776	10.8172
SLC30A3	7177	10.8097
COL21A1	1604	10.8053
CERS1	1372	10.8032
ME3	4584	10.8005
CLU	1532	10.7969
L3MBTL4	3963	10.7842
PSMG3-AS1	6198	10.7775
CYHR1	1807	10.776
ENC1	2322	10.758
BAIAP2	688	10.7554
BCAN	706	10.7545
GAP43	2870	10.7538
JPH4	3695	10.7494
CAMKV	1061	10.7474
CPLX3	1659	10.744
LOC105374546	4231	10.7424
SOX11	7413	10.7368
HECTD2	3250	10.7355
TENM3	7849	10.7332
MORN4	4769	10.7242
SNAPC5	7340	10.7141
CDC42	1266	10.712
RAPH1	6381	10.7061
RTBDN	6770	10.7057
NTNG2	5323	10.698
ISOC1	3630	10.6937
TMEM256	8045	10.6919
CLDN10	1495	10.6831
ZNF229	8887	10.6758
NBDY	5029	10.6715
RXRA	6799	10.6691
RUNDC3A	6792	10.6681
SEMA6B	6939	10.665
COG5	1593	10.6635
LMAN2L	4154	10.6609
SPACA9	7429	10.6514
IFT27	3500	10.6499
ST20	7543	10.645
SIGIRR	7056	10.6405
CLPB	1525	10.6384
ARHGDIB	461	10.6333
LOR	4304	10.6316
MRPL28	4824	10.6286
RSPO3	6765	10.6259
A1BG	1	10.6256
NEUROD6	5124	10.6251
BRWD1	814	10.6247
CKS1B	1485	10.6104
GULP1	3183	10.6101
TNFAIP8L1	8107	10.6069
LOC102724156	4224	10.6042
RIMBP2	6563	10.604
TBC1D26	7781	10.6025
ACTR10	85	10.5873
VAT1	8538	10.5737
TECPR2	7841	10.5693
TSPOAP1	8300	10.5655
OGG1	5391	10.5513
CMTM8	1548	10.5501
MYDGF	4949	10.5436
B3GALNT1	654	10.542
TRAPPC6A	8202	10.5169
ADCY2	125	10.5164
ZNF710-AS1	9042	10.5151
ASXL3	563	10.5117
MZT2A	4984	10.5069
C1QB	894	10.4972
SUB1	7642	10.4961
PCDH17	5568	10.4867
MYRIP	4980	10.4782
APCDD1	398	10.4743
FILIP1	2700	10.4724
SNCG	7344	10.47
TMEM106C	7965	10.4571
IKBIP	3525	10.4484
TYW5	8392	10.4455
SLC27A3	7161	10.4332
SLC39A10	7200	10.4213
SLIT3	7274	10.4213
ZFP69	8821	10.4146
UHMK1	8451	10.4138
BBOX1	700	10.413
C1orf194	910	10.4035
C6orf118	967	10.3908
FAM49A	2560	10.3896
AKAP8	229	10.3861
CDC42EP4	1270	10.3714
SARDH	6840	10.3684
PPDPF	5993	10.3657
HSPB11	3430	10.3601
SAMD14	6825	10.3491
APOC1	408	10.3469
PTPRR	6246	10.3458
AIFM2	208	10.3435
TP53BP1	8155	10.3427
EFEMP1	2219	10.3278
A1BG-AS1	2	10.3259
FZD9	2825	10.3258
SLC25A18	7133	10.3098
SYT5	7716	10.3078
CCR1	1213	10.3037
ACSF2	71	10.2988
CHL1	1422	10.2931
FAS	2603	10.286
GPT2	3100	10.2845
AP1M1	377	10.2832
CASTOR1	1102	10.2775
GRASP	3106	10.2759
FILIP1L	2701	10.2726
BYSL	838	10.2658
GNG10	3007	10.259
EIF4EBP1	2263	10.2526
FZD8	2824	10.243
DYRK3	2176	10.2418
TRPV2	8267	10.2346
HOPX	3374	10.2341
PON2	5971	10.2316
PON3	5972	10.227
AK4	216	10.22
SSTR2	7539	10.2091
NELFE	5111	10.2084
TRIM22	8216	10.2043
SAP30BP	6835	10.1913
ENKUR	2327	10.1911
UQCC2	8473	10.1908
TXLNB	8375	10.1873
C1QA	893	10.1846
ADORA2B	157	10.178
OLFM3	5396	10.1768
NNAT	5199	10.1722
EZR	2435	10.1722
GPC5	3054	10.1657
GLI3	2966	10.1547
MYBPC1	4939	10.1523
GRP	3136	10.1521
GRM8	3135	10.1511
DIAPH2	1982	10.1473
LINC01547	4127	10.1448
PHF13	5733	10.1378
CRMP1	1700	10.1242
ARFGEF3	432	10.1141
FTL	2798	10.1128
PBXIP1	5553	10.112
PSENEN	6169	10.1104
NMNAT3	5194	10.1103
ARHGEF40	474	10.11
KLHL25	3906	10.1088
KLHL35	3909	10.1038
ERCC2	2382	10.1024
PPP1R1A	6035	10.0988
GBA	2887	10.0934
KIAA1024	3826	10.0923
MLC1	4733	10.088
DHDH	1961	10.0873
NR2E1	5264	10.0855
SMIM4	7320	10.0815
VWCE	8594	10.0774
ADAMTS8	115	10.0637
ARRB1	519	10.0631
NUDT18	5342	10.0564
ARL10	486	10.0528
FAM47E	2559	10.0494
TSPAN4	8294	10.0442
SDK2	6899	10.0405
PERM1	5689	10.0378
ACOX2	66	10.0316
ST5	7550	10.0289
TMEM208	8023	10.027
TUSC3	8371	10.0254
DPP10-AS1	2101	10.0218
PRSS23	6158	10.0212
FAM117A	2465	10.0133
ADGRA3	138	10.0095
CABYR	1004	10.0063
MRC1	4801	10.0063
DCTPP1	1877	9.99736
LARS2	3994	9.99591
NPDC1	5229	9.99526
SMIM24	7313	9.99397
ARHGDIA	460	9.98591
SLC17A7	7106	9.98442
CASP1	1095	9.9771
GPR150	3076	9.97423
FDX1L	2656	9.97189
SSR4	7533	9.96171
PLB1	5840	9.96091
BABAM2	679	9.95286
AIF1	205	9.95276
ACTR3B	89	9.94801
YAP1	8703	9.94514
C2orf73	943	9.93997
STK32C	7598	9.93991
LRRN2	4377	9.93528
NOL4L	5205	9.9351
MZT2B	4985	9.92796
OTUB2	5446	9.92303
IDH2	3470	9.92159
MRPL37	4828	9.92037
NCAM2	5036	9.9109
NEK6	5109	9.90626
TXNL4A	8381	9.90457
ZNF727	9049	9.9015
TMEM120A	7970	9.89418
PACSIN1	5485	9.88419
NUPR2	5360	9.88158
PRDM16	6083	9.87821
HBZ	3218	9.87773
HEBP1	3246	9.87581
NPPA	5243	9.87559
EIF1	2245	9.87063
HDAC9	3236	9.87009
KCNK2	3768	9.85666
SAMD15	6826	9.85595
NUDT2	5343	9.8559
GRIN2C	3123	9.85224
HGF	3279	9.84562
C16orf89	877	9.84513
VSIG4	8581	9.83869
TMEM107	7966	9.83768
SERPINF1	6968	9.83712
NAXE	5027	9.83655
HSBP1	3401	9.83619
LAMB1	3974	9.83562
HPCAL1	3378	9.83237
GABRB3	2842	9.82796
GGCX	2927	9.82701
GPR143	3074	9.82323
CCL28	1191	9.8219
TEK	7844	9.82118
GATB	2885	9.81942
KIRREL3	3872	9.8153
NETO2	5117	9.81445
ZFP64	8820	9.81405
TPM3P9	8172	9.81199
ACOX3	67	9.80502
ABCC12	21	9.80019
PNMA8A	5926	9.79016
DUSP3	2156	9.78738
PAXBP1-AS1	5545	9.78588
ARF3	429	9.78234
CALB1	1034	9.78212
SEC24D	6911	9.77313
LOXL3	4307	9.76961
LOC728715	4286	9.76759
LONRF2	4302	9.76717
ANKRD19P	318	9.76324
GLUD1	2983	9.75802
PDLIM3	5653	9.75177
VPS26B	8570	9.74933
FAM19A1	2521	9.7484
C2CD2L	930	9.74443
NHLRC1	5149	9.74128
EXD3	2422	9.7386
WIZ	8661	9.73438
ARHGAP45	456	9.72708
CLEC4G	1506	9.72581
GMIP	2987	9.72184
CCBE1	1122	9.71996
RGS14	6522	9.71261
SCUBE2	6888	9.7107
TLL1	7940	9.71013
ADGRB3	139	9.7071
PRMT2	6120	9.70411
AP3M2	386	9.68578
WIF1	8655	9.68422
OCA2	5383	9.67918
FBXL2	2622	9.67005
NHP2	5153	9.66497
FAM213B	2535	9.66433
WDR25	8618	9.66055
CHST7	1455	9.66052
WDR31	8619	9.65862
PGRMC1	5725	9.65829
FAR2P2	2599	9.6503
APBB1IP	396	9.6391
IPO5P1	3602	9.63876
NECTIN2	5095	9.63219
LINC01750	4134	9.6262
TMEM136	7984	9.61996
PKD2L1	5814	9.60776
CAPN12	1072	9.59886
CELF4	1329	9.59818
RNF157-AS1	6613	9.59708
DRAIC	2122	9.59575
BHMT2	757	9.59358
CIB2	1464	9.5861
MGAT4B	4670	9.58277
ANKLE2	310	9.5771
GSTO2	3158	9.57681
RAB34	6312	9.57646
SEMA3D	6932	9.57639
SHC2	7036	9.57149
SAMD9	6831	9.56746
ABCC6	23	9.56705
IL12RB2	3529	9.56569
MT1M	4884	9.56255
SLC27A5	7162	9.55092
STON2	7612	9.55049
CLBA1	1489	9.54861
MMAB	4746	9.54362
SLC35A2	7181	9.54073
MIR99AHG	4721	9.53347
JAKMIP1	3676	9.53277
CCDC153	1143	9.52869
ENTPD6	2342	9.52767
INSM1	3584	9.52765
TIMP4	7926	9.52707
GRM3	3131	9.52579
TBCA	7789	9.52272
CADM1	1029	9.52059
KCNB2	3735	9.51677
MED16	4593	9.51519
DENND1A	1922	9.51388
HSPB3	3432	9.5129
MEDAG	4606	9.50081
TRIM36	8222	9.50029
RNF7	6629	9.50006
VPS37B	8574	9.4932
SLC1A4	7111	9.49272
PRPH2	6137	9.49263
PSMB1	6176	9.49244
HSD17B14	3410	9.49093
SIRPA	7068	9.48733
SYT10	7707	9.48563
RBBP7	6423	9.48262
SCG3	6866	9.48212
LINC02076	4139	9.47379
PKIB	5818	9.47356
P2RY12	5466	9.47162
DPYSL4	2119	9.47144
TIMP2	7924	9.46809
NPTX2	5248	9.466
GHR	2937	9.46455
RNASET2	6593	9.46405
TMEM47	8058	9.46333
POLR3GL	5963	9.46191
PLIN5	5881	9.45866
TUBB	8351	9.45672
CA4	992	9.44774
PCBP3	5559	9.44767
CFAP44	1378	9.44149
LINC00982	4102	9.43696
GOLM1	3032	9.43303
PRDX4	6088	9.42151
NTSR2	5327	9.41575
RAB35	6313	9.40932
RPL32	6684	9.40459
MBOAT2	4548	9.39953
GJA1	2950	9.3912
CALML3	1043	9.39022
TCTA	7825	9.3901
STOML1	7610	9.38817
NUTF2	5362	9.38104
IQCA1	3605	9.37972
DENND1C	1924	9.37966
CPT1C	1674	9.37602
WNT4	8668	9.37587
DHRS4	1968	9.37538
PAK3	5496	9.3712
KXD1	3956	9.35505
TXNRD3	8384	9.35265
ACAT2	51	9.34649
DMGDH	2022	9.34374
LSM7	4389	9.34084
C12orf75	861	9.33897
ITPRIPL2	3665	9.33722
DCAF4	1859	9.33713
GPR34	3087	9.33672
MAPK8IP1	4509	9.33237
GPR6	3089	9.3307
PLPBP	5887	9.3293
CALB2	1035	9.32762
LOC441666	4268	9.32561
APTR	418	9.32532
ASL	550	9.32037
C21orf2	925	9.31539
C19orf70	889	9.31363
SCAPER	6859	9.30578
OVOL2	5452	9.30482
SH3GL3	7025	9.30049
ALDH4A1	248	9.29916
RPL39L	6693	9.29142
SMAD1	7286	9.28014
THNSL2	7893	9.27652
BAIAP2L2	689	9.27641
TBXA2R	7807	9.2747
CYB561	1791	9.27041
WDR77	8638	9.26112
NAA10	4990	9.26091
EARS2	2185	9.26056
OBSCN	5382	9.25701
MAFK	4448	9.2462
HEYL	3278	9.24361
MGMT	4679	9.2395
HYI	3454	9.23878
NPY5R	5253	9.23026
COL23A1	1605	9.22283
RPS18	6713	9.22035
ERC2	2380	9.21989
TEKT2	7845	9.21948
ZFP36L1	8816	9.21843
C1QC	895	9.21136
ISYNA1	3631	9.21059
FAM86B3P	2578	9.20798
PALMD	5503	9.20635
DDIT4L	1893	9.20614
PCDHGC3	5589	9.20494
LOC101927027	4208	9.20436
PTPRZ1	6250	9.20057
CCDC8	1173	9.19978
RPS20	6717	9.19745
SLC22A18	7117	9.1966
PSME2	6193	9.19558
OPTN	5414	9.19263
LSP1	4391	9.19058
PRRG3	6150	9.18974
RTN4RL1	6785	9.18596
ACOT8	65	9.1853
STIM1	7589	9.18507
ATP9A	628	9.18165
CHST9	1457	9.18013
RAB3C	6319	9.17904
PHF24	5740	9.17051
TOLLIP	8138	9.16817
P2RY6	5469	9.16537
FAM171A2	2503	9.16271
GABRE	2844	9.15959
GBAP1	2888	9.15553
CAPG	1069	9.15483
RTL8A	6777	9.15428
DNAL4	2061	9.15272
SOX4	7419	9.14949
TMEM42	8054	9.14681
RPL27	6676	9.13228
SPINT2	7464	9.1284
SERP1	6963	9.12336
ADRA1B	160	9.11958
GALNT17	2862	9.11849
HPCA	3377	9.11599
XKR4	8690	9.11009
CELF6	1331	9.1027
STOX1	7613	9.09855
STK17B	7593	9.09084
GAR1	2872	9.08784
SRGAP1	7502	9.08578
DHCR7	1959	9.08218
APOM	414	9.07924
CELF5	1330	9.07426
C5orf30	961	9.06862
PLPP3	5889	9.06802
GSTM2	3152	9.04518
ZSWIM9	9104	9.04154
ACSL4	73	9.0365
S1PR1	6813	9.03639
ASB6	538	9.0275
PLPP4	5890	9.02163
WDR17	8616	9.01563
RGS10	6520	9.01435
WDFY4	8612	9.01105
FERMT2	2661	9.00931
SHANK1	7031	9.00565
TBCB	7790	9.00014
ALDH9A1	251	8.99645
SQOR	7492	8.99528
FXYD1	2811	8.99371
DERL2	1940	8.99075
RMI2	6586	8.9884
TPD52	8164	8.97851
JMJD1C-AS1	3688	8.97235
PMM1	5914	8.9722
WDR13	8615	8.97006
GALM	2854	8.96964
CYTOR	1829	8.96583
BORCS7	794	8.96451
MPI	4783	8.96121
HSD17B8	3413	8.95829
LOC100240735	4184	8.95569
SOX9	7422	8.95344
GALNT14	2859	8.93884
RNF43	6626	8.93204
DNAJC2	2048	8.93173
GABRG1	2845	8.92989
SLC16A9	7104	8.9293
MVD	4927	8.92827
RGMB	6515	8.92733
TP53BP2	8156	8.92678
METTL6	4642	8.92523
PCDH15	5567	8.91944
LOC645166	4277	8.91866
MAGED1	4450	8.91679
ADGRL3	143	8.9146
KIF17	3848	8.90463
POLR2I	5955	8.90184
EXOC3-AS1	2423	8.8928
ACSM5	75	8.89211
GPSM1	3098	8.891
ALOX5	269	8.88718
KIF2A	3858	8.88071
CCDC167	1145	8.8712
CDC42P3	1271	8.86953
DCAF15	1857	8.86831
TBC1D14	7777	8.86651
TNS3	8134	8.86633
RSU1	6769	8.86237
RPH3AL	6657	8.85939
CTSH	1759	8.85321
FAM184A	2512	8.85002
TRMT12	8249	8.84502
TSPAN18	8289	8.84363
TNFRSF14	8113	8.84171
LUZP2	4404	8.83259
ARMCX1	504	8.83095
NDUFC2	5081	8.82343
FLOT2	2724	8.82019
FAM86FP	2582	8.81623
PTN	6220	8.81269
IL1B	3539	8.81269
LOC105372480	4228	8.81019
B4GALT3	670	8.80989
SYNGR3	7696	8.80745
TIMP1	7923	8.80602
PACS1	5483	8.80068
SNTB1	7370	8.79624
MFSD12	4655	8.79245
CHCHD5	1405	8.79014
LRCH2	4319	8.7862
LST1	4393	8.78103
BFSP1	752	8.77719
MAP1LC3A	4477	8.77461
DPP10	2100	8.76736
CCDC85A	1176	8.75402
TSR3	8305	8.75352
UCHL1	8439	8.74798
CASK	1094	8.74609
VKORC1L1	8564	8.74514
BTBD9	825	8.74101
MARCH8	4523	8.73474
PLEKHO2	5880	8.72839
RASAL3	6394	8.7277
CLDND2	1499	8.72714
HDGFL3	3241	8.7256
AKR1C3	233	8.72394
ACP1	68	8.72377
LOC100506271	4195	8.72208
TMEM219	8028	8.71703
DUSP18	2151	8.71588
LHX2	4044	8.71183
CSGALNACT1	1729	8.70762
LYPLAL1	4422	8.70006
CYBB	1800	8.69441
ZRANB3	9093	8.68117
ENDOU	2324	8.67232
FSIP1	2791	8.66977
CD53	1242	8.66804
COL11A1	1596	8.66687
C16orf95	878	8.66408
DHRS9	1971	8.65822
LINGO3	4147	8.65818
ALDH6A1	249	8.64958
TOX3	8152	8.63172
KLF10	3878	8.62898
DCAF7	1861	8.62762
CARD16	1082	8.6103
GTF3C6	3174	8.60872
GLI1	2965	8.60178
CARTPT	1090	8.59973
MED8	4605	8.59903
FAM241B	2548	8.59374
FGFBP3	2680	8.58821
SELENON	6924	8.58486
SLC44A3	7216	8.5833
NEURL1B	5120	8.57558
CNGB1	1554	8.56971
GDF10	2903	8.56876
TYROBP	8388	8.56829
GLP2R	2972	8.56695
CCK	1187	8.56272
COL10A1	1595	8.5626
AP3B2	385	8.55852
CHDH	1414	8.55726
RRAGD	6745	8.55541
FIP1L1	2702	8.55405
ZBTB44	8754	8.55243
PPP1R9B	6048	8.54578
EMP3	2317	8.54426
ANGPTL4	303	8.54395
TRIB3	8210	8.53725
LOC101060091	4204	8.53262
RPL29	6678	8.53209
RHOJ	6549	8.52911
DEAF1	1915	8.52828
STMN1	7605	8.52382
B3GNT2	663	8.51593
SH3GLB1	7026	8.515
SPRY1	7477	8.50524
EFR3B	2231	8.49374
SORBS2	7401	8.49032
APEX2	400	8.48997
C14orf132	864	8.48982
CHMP2A	1427	8.48698
HILS1	3291	8.48682
GALNTL5	2865	8.48568
CRIM1	1693	8.47902
SHC1	7035	8.47124
SCN2A	6874	8.46678
CSF1R	1727	8.46533
KRT83	3944	8.46505
IDNK	3476	8.46365
AMN1	286	8.46279
CD68	1247	8.45894
MAGIX	4457	8.45838
CDH11	1279	8.45465
RPS2P32	6724	8.45396
SH3KBP1	7028	8.44868
IL17RD	3537	8.44495
GOLGB1	3031	8.44458
NELL2	5113	8.44259
LOC101928111	4217	8.44096
LRRC42	4354	8.43887
PXMP4	6273	8.43748
FAM174B	2507	8.43742
DENND6B	1933	8.43578
MCFD2	4560	8.42923
RSPO4	6766	8.42533
TSC1	8272	8.42529
CERS6	1374	8.42239
SLC19A1	7108	8.41491
PTGR2	6216	8.40524
SIGLEC11	7057	8.40454
RNF182	6618	8.40095
KCNQ1	3776	8.39781
TFEC	7870	8.39336
MIF	4700	8.3912
SFRP1	6995	8.37957
PIM2	5787	8.37803
ATG7	576	8.37725
HEPH	3259	8.37405
TRIP12	8241	8.36384
MYL12B	4955	8.34784
SNX3	7382	8.34415
ANAPC11	295	8.34242
VPS37C	8575	8.34069
LGALS3	4032	8.33973
CALU	1047	8.33626
TP53I11	8157	8.33569
TCF7L1	7816	8.33195
EIF6	2270	8.32754
CX3CR1	1778	8.32554
TGFBI	7875	8.31912
ACVR2A	94	8.31749
BAALC	676	8.31322
RHEBL1	6543	8.31308
CD99	1255	8.31171
CAMK1G	1050	8.31135
PTBP2	6202	8.30786
ENHO	2325	8.30694
GABRA2	2836	8.30582
CYP4Z1	1820	8.30249
ATL1	577	8.29354
SUV39H1	7669	8.29051
ZDHHC14	8789	8.28266
CHRM3	1441	8.27974
MCTP1	4571	8.27963
HTR2C	3443	8.276
CCDC85C	1177	8.27272
RYR1	6803	8.27202
CELF3	1328	8.2712
FCGR1B	2644	8.26555
DVL1	2162	8.26406
SEC61A2	6914	8.2615
SNTA1	7369	8.25755
CDC14A	1259	8.25511
CNTN3	1574	8.25306
CPNE8	1666	8.24991
LY6E	4407	8.24292
MILR1	4703	8.24214
RRAGB	6743	8.24192
FAM229B	2544	8.23304
NR1H3	5260	8.23191
SH2B3	7016	8.22307
CYS1	1824	8.22086
RTL6	6776	8.21919
TOMM6	8143	8.21846
DPCD	2090	8.21398
PTRH2	6252	8.2134
MAPK11	4504	8.21036
IQCK	3610	8.20546
KIF26B	3856	8.19454
SHISA4	7040	8.19206
UROS	8484	8.19064
TUBA1B	8346	8.18388
FIBIN	2695	8.17854
PIANP	5762	8.17813
UBE2Z	8424	8.17084
PLAC9P1	5833	8.17006
CDC34	1263	8.16811
GPD2	3058	8.16352
CSPG4	1732	8.16304
HBG1	3214	8.15664
FUCA1	2800	8.14949
VIM	8559	8.14543
ACTG1P4	81	8.14217
CBFA2T3	1109	8.13883
CALHM2	1039	8.13798
SWI5	7675	8.13765
AGAP3	182	8.13246
ZIC5	8840	8.13235
MPP2	4787	8.13221
RASA4CP	6391	8.12908
NEURL1	5119	8.12694
SRP19	7510	8.12588
SLC4A4	7228	8.12486
SUSD3	7665	8.11766
FNIP2	2747	8.11386
CCDC112	1126	8.11128
NACC1	5001	8.10866
GINS2	2945	8.0955
TMEM132A	7979	8.09084
RSPH1	6761	8.08738
APMAP	407	8.08256
HSD17B6	3412	8.08069
MSMO1	4869	8.07779
UBE2D2	8406	8.07656
RAB31	6309	8.07416
SPRED1	7475	8.07186
C17orf51	880	8.06897
TIMM13	7915	8.06183
MDK	4581	8.0595
TRIB1	8209	8.05733
CENPF	1338	8.0571
OAZ3	5381	8.05639
PTRHD1	6253	8.05047
LOC101927811	4214	8.04714
COPS4	1633	8.04345
CD200	1230	8.0422
RAB40B	6325	8.04107
BRF2	803	8.04105
DENND2A	1925	8.0366
PKP3	5825	8.02811
RAB13	6301	8.02073
TMSB4X	8094	8.01982
RGS22	6528	8.01749
MMAA	4745	8.01245
SNTG2	7373	8.01154
STX7	7633	8.01039
VASN	8536	8.00189
RGS18	6525	7.988
RILPL1	6561	7.9877
RITA1	6579	7.98319
SLC39A3	7205	7.98298
PRODH	6127	7.97093
EIF1AY	2247	7.96615
RPL35	6685	7.96308
NBAS	5028	7.95492
ITPKA	3659	7.94968
NICN1	5155	7.93987
CHRNB1	1449	7.9355
SRR	7516	7.93354
UBE2L6	8414	7.93321
FUT9	2808	7.93315
EPHX1	2367	7.93153
PRELP	6093	7.93002
CRYZL1	1720	7.92764
LOC105378853	4237	7.92051
NUMBL	5351	7.92051
CFAP70	1385	7.91369
C11orf95	851	7.91365
TNFAIP8L2	8108	7.91336
FYB1	2815	7.90315
TRIM71	8236	7.90191
CISD3	1475	7.9
CMTM7	1547	7.89939
RTN4R	6784	7.89347
NDP	5053	7.89109
ZNF521	8973	7.89019
LOC101060391	4205	7.88748
CTSO	1762	7.88125
C22orf23	927	7.87823
CD33	1237	7.87448
DISP2	1998	7.87326
FBXW9	2641	7.87162
ELOB	2291	7.8679
ARPC2	514	7.86531
GNG5	3014	7.86457
SAR1A	6838	7.86447
CINP	1469	7.86284
PIGV	5778	7.85813
GRM1	3130	7.85713
RFC3	6499	7.85511
AK5	217	7.85239
C1QL2	897	7.84382
LCP1	4010	7.84188
GNA12	2993	7.83934
SOWAHD	7412	7.83889
S100Z	6812	7.83724
RIMS1	6566	7.83473
LOC100130331	4177	7.83355
ZFHX3	8809	7.8332
ERBB2	2376	7.82439
RASL10A	6406	7.8237
LARP1	3991	7.81948
PITPNM2	5807	7.81415
CASC10	1091	7.80729
MLIP	4736	7.80497
ZMYND12	8855	7.80346
KIAA1328	3837	7.80154
BCL2A1	722	7.8002
DR1	2121	7.79562
NSMCE1	5303	7.79197
KCNJ12	3758	7.78357
AZIN1	650	7.77996
ALDH1L1	246	7.77865
JADE2	3671	7.77691
NECTIN1	5094	7.77165
CCNA1	1193	7.7716
VPS29	8571	7.77038
FAM228B	2543	7.76698
NDUFA11	5060	7.76387
IQCJ	3609	7.7634
PPP1R1B	6036	7.7555
CMIP	1540	7.75487
HBM	3215	7.75472
SFTA1P	6997	7.75344
FCGBP	2643	7.75013
MEST	4625	7.74939
SDS	6901	7.73523
PLCH2	5852	7.73422
LCLAT1	4005	7.73173
SERINC3	6962	7.72649
C11orf1	843	7.71649
MRPL44	4833	7.71611
TMEM8A	8076	7.71597
FBXL18	2620	7.71473
UNC13A	8460	7.7081
SSR4P1	7534	7.70367
EDN1	2205	7.70208
DNPH1	2071	7.70042
SLC2A10	7169	7.68973
RARRES3	6388	7.68909
THRB	7897	7.68727
MOB3A	4758	7.68275
GYG2	3188	7.68178
SRSF12	7522	7.6772
TTL	8332	7.67082
CLIC5	1510	7.6603
DENR	1934	7.65829
RFTN1	6505	7.65414
LOC644936	4276	7.65203
KLF6	3887	7.64899
GRK6	3129	7.64555
CRLF3	1698	7.64271
FGFR3	2684	7.63745
FOXF2	2760	7.6349
TLCD2	7934	7.63465
WSB2	8676	7.63291
DMAC1	2018	7.63238
MPHOSPH6	4781	7.63104
FAM212A	2532	7.62986
TMEM173	8004	7.62536
LCMT1	4006	7.62497
RPS24	6720	7.61995
FLRT1	2725	7.61941
TMEM258	8046	7.61478
ACVR2B	95	7.61271
PAPLN	5513	7.61086
CNRIP1	1570	7.60971
NR0B1	5256	7.60881
TMEM234	8035	7.60782
RELN	6482	7.6068
WWC1	8681	7.60629
EMX2OS	2321	7.60556
PDE4C	5630	7.60511
PPM1N	6021	7.60239
ARNT2	511	7.60209
VBP1	8543	7.60193
NCAM1	5035	7.60098
ACTR1A	86	7.59901
TMEM17	8001	7.59895
NOL9	5207	7.59798
ABHD1	32	7.59714
TRIM68	8234	7.59346
CD81	1249	7.59188
C12orf73	860	7.58822
BDNF	741	7.58254
LOC103344931	4226	7.58164
HMGB3	3346	7.57747
DDX54	1911	7.57726
HSP90B1	3419	7.57557
KCNV1	3786	7.57197
PLS3	5898	7.57132
MARC1	4516	7.56876
POC1A	5939	7.56466
YTHDF2	8722	7.55612
KPNA2	3927	7.55446
DRC1	2125	7.553
TP53TG1	8160	7.55199
SORCS2	7404	7.55152
TMEM200C	8020	7.5504
MDFIC	4577	7.54904
SLC44A2	7215	7.54494
CMSS1	1544	7.54305
CLTCL1	1531	7.53885
GNB1L	3002	7.53736
PDZD2	5670	7.53636
YBX2	8707	7.53461
CDC27	1262	7.53207
RETREG1	6493	7.52754
CMTM4	1546	7.51172
DOCK7	2076	7.51153
TMEM65	8068	7.49777
ACTA1	78	7.49603
RIN1	6570	7.49475
CAMK4	1057	7.49322
COPZ1	1636	7.49102
RARA-AS1	6383	7.4887
TMEM106A	7964	7.48102
PDS5A	5662	7.4792
PGAM5	5712	7.47685
LINC02361	4142	7.47653
SQLE	7491	7.47163
FBXO44	2635	7.46819
TMIE	8084	7.46635
RPA2	6649	7.46596
HERC5	3265	7.45725
HES1	3269	7.45629
HINT2	3293	7.4556
B3GNTL1	668	7.45275
RAB11FIP1	6296	7.45022
JMJD7	3691	7.44881
KLHL12	3899	7.44693
RASGRF2	6401	7.4451
MEIG1	4613	7.43969
RYR3	6805	7.43719
LRRC61	4362	7.43277
CBLN2	1113	7.43075
CCT5	1219	7.43009
STARD3NL	7575	7.42777
NIPSNAP3A	5169	7.42457
TGFBR3L	7877	7.42166
NHSL1	5154	7.41933
TPI1	8167	7.41658
SLC2A5	7174	7.41308
CARMIL3	1088	7.40895
HMGCL	3347	7.40549
NWD1	5365	7.39955
SIDT2	7055	7.39769
NIPSNAP1	5168	7.39601
DHRS2	1966	7.3946
RCN2	6464	7.39278
SNAP29	7336	7.38786
SYT9	7718	7.38781
APRT	417	7.38391
CD248	1233	7.3816
CHST15	1453	7.37384
PTCH1	6205	7.37138
SERPINB2	6965	7.37047
GSTM1	3151	7.36406
FIG4	2697	7.36263
MRTO4	4859	7.35603
KCNA4	3731	7.35345
HMGB1	3344	7.3484
RPL29P2	6679	7.34723
ZNF219	8882	7.34681
CCDC24	1153	7.34644
TMEM51	8059	7.34243
PNPLA4	5934	7.3414
EFHB	2221	7.33844
RHOC	6547	7.33695
FDXR	2657	7.3353
IL34	3543	7.33286
ID4	3467	7.32818
PUF60	6260	7.32522
PCK2	5597	7.32442
SHISA7	7042	7.32275
BTC	826	7.31509
VAMP8	8530	7.31216
USP12	8494	7.31083
SPATS2L	7444	7.30786
GLCE	2962	7.30249
LIN7B	4061	7.3015
ABI1	40	7.2994
CCNH	1202	7.29808
PJA1	5809	7.28604
CTXND1	1768	7.28401
MRPS6	4855	7.2823
RFX3	6507	7.2818
GDPD2	2906	7.28017
CDYL2	1319	7.27305
FBXL16	2619	7.26142
DPM2	2098	7.26094
KIF3C	3860	7.25471
RPS19	6714	7.24811
UBE2MP1	8416	7.24096
DOK4	2082	7.24038
DDB1	1887	7.23939
ATP6V0A4	610	7.23819
SEC14L2	6905	7.23784
UBE2S	8422	7.22915
RHPN2	6553	7.22514
LY86	4410	7.22375
FAT1	2606	7.21972
CREB3	1683	7.21928
TRIP6	8243	7.21654
TMEM18	8008	7.20585
PPP1R26	6038	7.20564
MIEF1	4696	7.20559
CORT	1644	7.20393
MED4	4602	7.20355
SULT1C4	7651	7.19925
CDC6	1273	7.19804
CREG1	1687	7.19759
SLC29A4	7167	7.19331
SNAI3-AS1	7334	7.18658
HIST1H2BC	3301	7.181
PCDH10	5563	7.178
LHPP	4043	7.17495
IGFN1	3515	7.1736
FAM45BP	2557	7.17275
NGB	5146	7.17274
ARHGAP6	458	7.17117
DPYD	2116	7.167
THAP8	7882	7.16662
CALM3	1042	7.16446
DLEU7	2006	7.16147
MAPK7	4508	7.16114
SYTL5	7722	7.15681
TMEM255A	8043	7.15429
ESD	2401	7.14903
CCS	1216	7.14603
CACUL1	1028	7.14194
CHRM2	1440	7.13991
DTX1	2142	7.13705
CDK20	1298	7.13202
STBD1	7584	7.12856
CACNB2	1018	7.12322
ZDHHC4	8801	7.11826
SOX2	7417	7.11552
PI4KA	5761	7.11047
FKRP	2716	7.10783
LIX1L	4152	7.10443
CFAP52	1380	7.10428
MYBPC2	4940	7.10263
AKAP5	226	7.10255
SLC25A48	7152	7.1011
PDE1A	5624	7.09636
TNFSF13B	8119	7.09537
SEMA4A	6934	7.09128
AGRN	195	7.08131
PTS	6254	7.08032
STOM	7609	7.0747
TYMP	8386	7.07403
HDLBP	3242	7.07386
RNASE6	6589	7.07373
PIGF	5772	7.06992
TMEM94	8080	7.06987
LAMTOR2	3982	7.06722
RPS10	6707	7.06655
HACD1	3194	7.0654
BSN	817	7.06512
KLRC3	3920	7.06455
BSPRY	818	7.06139
PLSCR4	5899	7.05949
NFATC1	5129	7.05045
SNX10	7374	7.04513
SMO	7324	7.04188
PABPC1L	5477	7.04013
PPP1R14C	6029	7.03632
APBA1	393	7.03498
LIMD2	4053	7.03391
JAG2	3673	7.03185
CSF2RA	1728	7.0232
OXCT1	5454	7.02006
FDFT1	2652	7.01685
CYP4X1	1819	7.01203
NUDT17	5341	7.00851
PDCD2L	5615	7.00241
SLC15A2	7095	6.99981
OXTR	5460	6.99552
ZNF469	8955	6.98984
CAPZB	1080	6.98703
KLRC2	3919	6.9823
BORCS5	793	6.9798
CDC16	1261	6.97878
EPHX2	2368	6.97788
OAZ2	5380	6.9635
TMEM117	7969	6.96347
KCNQ2	3778	6.96288
GIT1	2948	6.96283
TLCD1	7933	6.96061
MYLIP	4960	6.95894
ATXN10	634	6.9556
PRDX1	6087	6.95086
CASQ1	1100	6.94907
BRK1	808	6.94244
AKR7A3	236	6.93914
C19orf12	885	6.93483
FAM200B	2524	6.9312
SIVA1	7074	6.92975
CSTB	1736	6.9272
DDX25	1903	6.92206
ZNF845	9077	6.92097
LOC105373383	4229	6.92038
CMTM3	1545	6.91861
GSPT2	3148	6.91355
TRAPPC5	8201	6.90782
DCUN1D5	1882	6.907
COL12A1	1598	6.90315
RHBDF2	6537	6.89475
NECTIN3	5096	6.89472
TMED10	7958	6.89223
USF3	8489	6.88823
FLJ20021	2718	6.88608
APAF1	392	6.88289
GAREM2	2874	6.87967
TMPRSS5	8090	6.87428
MAPK8IP1P2	4510	6.87305
CENPX	1346	6.86881
ZFYVE1	8829	6.86876
PEMT	5683	6.86121
SFMBT2	6993	6.86017
CYTH4	1827	6.85938
ZNF239	8891	6.85835
FDPSP2	2654	6.85648
TTLL1	8333	6.84995
GGTA1P	2934	6.8462
TMTC1	8096	6.84602
HTR1E	3440	6.84316
DRAM1	2123	6.84045
TIMM17B	7917	6.83853
CHD3	1411	6.83804
TUBB2B	8353	6.83426
ALOX5AP	270	6.83146
PPCS	5992	6.82919
CLIP3	1514	6.82705
RIC8A	6555	6.8255
CCDC103	1124	6.8225
ADGRF5	140	6.81787
LRRN1	4376	6.81433
AP1S1	378	6.81403
FLJ33534	2721	6.81137
LRMDA	4326	6.80637
ANO10	352	6.7965
GDE1	2902	6.79263
SH3PXD2B	7029	6.7914
LRRC57	4359	6.79119
SLC25A22	7136	6.79074
TSPAN6	8296	6.78908
MRO	4808	6.78394
CC2D2B	1121	6.77883
EEF1AKMT1	2209	6.77516
MLEC	4734	6.77379
BCLAF3	732	6.77149
USP46-AS1	8511	6.77007
INTU	3597	6.76561
PET100	5691	6.76164
C3	947	6.75986
ZMAT1	8843	6.75774
LINC00595	4081	6.75447
LOC101927318	4210	6.75158
TRMT112	8248	6.74031
DNAJA1	2037	6.73724
RNF5P1	6627	6.73662
FADS1	2447	6.73343
HHLA3	3285	6.72878
EMX2	2320	6.72831
ABHD17C	37	6.72381
TPI1P2	8168	6.72228
RNF11	6597	6.72167
DCLK2	1868	6.71992
ZDHHC24	8799	6.71874
LRRC7	4365	6.71869
ITGB7	3651	6.71626
COMTD1	1629	6.71138
PANK3	5508	6.71131
GPRC5C	3095	6.71038
SERF2	6958	6.7096
IL13RA1	3530	6.70931
RAMP1	6362	6.69719
CXXC4	1787	6.695
FUT10	2805	6.69049
CXCL14	1783	6.6903
CCDC71L	1169	6.68818
MYOM1	4977	6.68409
ZSWIM7	9103	6.68404
ANXA11	367	6.68363
RPL37	6689	6.68021
GAMT	2868	6.67975
DHRS7B	1970	6.67322
PSTPIP1	6200	6.66421
CLEC9A	1508	6.6633
FAM167A	2497	6.66182
SERPINI2	6972	6.65709
METTL1	4631	6.65279
TSPAN11	8285	6.65195
PPAT	5990	6.64876
BAD	683	6.64705
TAC3	7726	6.64574
EDARADD	2199	6.64368
SLC27A2	7160	6.6426
ETFDH	2410	6.64072
TMOD3	8088	6.63435
LNPK	4167	6.63377
LINC01736	4133	6.63182
PARD3	5520	6.63088
CES4A	1375	6.62223
ARHGAP31	448	6.62166
STAT6	7582	6.61331
COPRS	1632	6.6116
CLPP	1526	6.61096
RALGPS2	6360	6.60977
NMT1	5196	6.60439
RUBCNL	6789	6.60247
TP53I3	8158	6.60157
MYL6B	4959	6.6004
BMP2K	777	6.59728
LRSAM1	4383	6.59433
ANGPTL6	304	6.59307
CSPG5	1733	6.59104
TMEM170A	8002	6.58884
ALG1L	256	6.57741
HTR3B	3444	6.57546
RGL3	6513	6.57224
SRD5A3	7496	6.57144
IL1RAPL2	3541	6.56956
KLHL2	3902	6.56916
AHNAK	201	6.56433
DNAJA4	2038	6.55072
PSMB2	6178	6.5489
AP2S1	383	6.54775
IFI27L1	3485	6.54586
C1orf122	907	6.5454
SBF1	6850	6.54242
[truncated: 7,111 more rows]

## Sheet: ds0
Gene	Gene Index	Bootstrap weights (Z)
SLIT1	12316	24.2843
SYT17	13057	23.9916
PRKCD	10351	23.8218
SSTR1	12790	23.7587
EFCAB1	3770	23.0381
KIRREL2	6551	22.0979
PLPPR3	9987	21.8618
DKFZp779M0652	3420	21.7525
RIPOR2	11140	21.683
CHCHD6	2390	21.2073
STUM	12918	21.0243
PPP4R4	10273	21.0091
DPYSL3	3607	20.9451
PKIA	9868	20.8679
PEA15	9628	20.5498
RBP4	10940	20.451
EFNB3	3794	20.3465
C11orf97	1450	20.2714
LY6H	7498	20.2582
DYDC2	3683	20.0012
CRIP2	2883	19.9083
GABRB1	4831	19.9082
KLK10	6614	19.8997
PCBD1	9448	19.892
LRRC3B	7406	19.855
PTGER3	10552	19.6936
ATP2B4	1019	19.6301
TCEA3	13233	19.5951
RAB27B	10708	19.575
ASCL2	914	19.5734
CEBPA	2250	19.5341
C1QL3	1523	19.5133
MBOAT7	7734	19.474
TNNT1	13806	19.4535
BATF3	1179	19.4403
NSFL1C	8991	19.4393
MGST1	7938	19.4049
TMSB10	13752	19.4036
CTXN1	3024	19.392
TMEM263	13673	19.3757
ERICH6-AS1	4070	19.3268
SHISAL1	11951	19.3063
SNX7	12522	19.2871
ANKRD6	598	19.2539
TMEM158	13581	19.1852
PLCB2	9908	19.1564
WDR86	14747	19.1351
FABP7	4188	19.0973
IFT22	5972	19.0907
WNT10B	14784	19.0798
PID1	9783	19.0559
ATOH7	993	19.0309
LDHD	6841	19.0063
GNG4	5120	18.9601
KIF21B	6527	18.8983
SCN3B	11653	18.8781
NKAIN4	8784	18.7226
ZNF226	15159	18.6882
UG0898H09	14386	18.6467
C2CD4C	1584	18.5988
SH3RF1	11929	18.5723
GABRA5	4830	18.5582
RRP7A	11444	18.5342
YPEL1	14873	18.4814
CHID1	2412	18.4169
TMEM159	13582	18.3676
CACNA1H	1721	18.32
RILPL2	11118	18.2795
NANOS1	8498	18.2517
IL33	6049	18.2221
CENPVL3	2287	18.2113
BAIAP3	1168	18.1923
TFPT	13348	18.1881
PNCK	10030	18.1478
TIMM8B	13441	18.1345
MYL5	8401	18.1278
PPM1M	10204	18.1053
FAM71F1	4373	18.0906
NECAB2	8654	18.0725
CPNE6	2830	18.0563
FXYD6	4787	18.0268
ANO3	609	17.9994
C1QL1	1521	17.985
FADS3	4192	17.9317
NTSR1	9031	17.917
FAM171B	4275	17.9032
RAP2B	10825	17.8351
ZCCHC12	14969	17.8079
NUDT11	9047	17.7755
DTNBP1	3640	17.6684
OPRM1	9174	17.665
KLK7	6622	17.5355
LINC01197	7009	17.5346
OST4	9265	17.5298
UCHL3	14370	17.4786
KLHDC8B	6584	17.473
SLA	12012	17.4605
VPS37D	14624	17.4532
XYLT1	14844	17.4523
CXorf57	3068	17.4247
ERFE	4056	17.405
C8orf46	1664	17.4046
DNAH5	3473	17.3979
FGGY	4571	17.3848
B9D1	1145	17.3752
LINC01140	7003	17.3571
PTPRA	10593	17.309
FZD1	4793	17.2912
PYGL	10659	17.2729
LYPD8	7513	17.2467
C1S	1531	17.2221
SLC16A2	12040	17.222
NKAIN3	8783	17.1869
CYB5R1	3078	17.1852
DAPL1	3159	17.1423
PLPPR2	9986	17.1415
MCUB	7774	17.125
NT5DC3	9014	17.0656
MSANTD1	8240	17.0459
NOV	8882	17.0358
GDA	4934	17.031
PRSS35	10455	16.9739
DOK6	3564	16.9481
MAPK3	7657	16.9434
PCED1B	9499	16.9329
TRAPPC2L	13950	16.9253
CPNE7	2831	16.9206
LRRC36	7400	16.8723
F12	4169	16.8715
KCNMB4	6398	16.8384
UNC5B-AS1	14419	16.8225
TUBB8P12	14212	16.8206
MESP1	7853	16.7871
RAET1E-AS1	10788	16.7773
RAB36	10721	16.7749
SULF2	12959	16.7478
BCR	1241	16.7218
PHPT1	9758	16.7033
IFI27L2	5942	16.6913
CFD	2358	16.6804
WDR66	14735	16.6764
RHBDD2	11078	16.661
MEIS3	7845	16.6496
SPPL3	12674	16.5944
TUBB6	14210	16.5865
SLC7A4	12282	16.5653
FAM110C	4214	16.5605
PTPRF	10600	16.5471
POLE4	10080	16.4603
PRR5	10432	16.4595
LOC100506100	7147	16.4486
SSSCA1	12787	16.4362
MMD	8042	16.4341
SMIM10L2A	12380	16.389
RSPH9	11461	16.3597
TM2D3	13491	16.3569
MRAS	8130	16.3342
ZSCAN18	15601	16.323
GLRA3	5062	16.314
PCDH20	9465	16.3098
C1orf50	1554	16.3043
KCNG1	6359	16.2895
GMFB	5085	16.2828
VAV1	14559	16.2432
PYCR1	10654	16.2362
NUDT14	9049	16.2298
HTR1A	5871	16.2284
HIST1H2BK	5641	16.2122
CORO1A	2780	16.1734
ANK3	537	16.1621
FAM149A	4251	16.1437
GRIN3A	5315	16.1185
SCARA5	11622	16.1016
EFNB2	3793	16.0797
B3GALT6	1122	16.0737
GLRA2	5061	16.07
MOB1B	8061	16.0675
CENPW	2288	16.0673
SCPEP1	11666	16.0539
DDAH1	3231	16.0423
RASGEF1C	10857	16.0093
ZNF706	15475	15.9957
KCNN3	6401	15.9887
SGSH	11897	15.9774
KCTD12	6419	15.9572
AMIGO2	498	15.9231
ARHGDIG	780	15.919
NKD2	8789	15.9154
HRH1	5804	15.9083
SPATA33	12611	15.892
POLR2L	10106	15.89
EDNRB	3753	15.8702
TIMM10	13428	15.8559
PYDC1	10657	15.8471
LRRC2	7389	15.8372
FREM3	4720	15.8122
RASAL1	10850	15.7982
PTER	10548	15.7838
LOC285097	7241	15.7838
HBQ1	5485	15.7707
SNCA	12438	15.7686
TNFRSF11A	13778	15.7588
C2orf80	1602	15.7401
CNIH2	2627	15.7251
SNHG8	12461	15.7202
TUBB2A	14205	15.687
HPCAL4	5785	15.6703
SMAD3	12337	15.65
BIRC3	1289	15.6449
THRA	13400	15.5991
LINC00260	6926	15.5734
SLC26A4-AS1	12138	15.5553
PDGFC	9582	15.5541
SCGN	11643	15.5447
STX17-AS1	12923	15.5239
AHRR	365	15.5025
NPTXR	8925	15.494
AP3S1	656	15.4756
STYK1	12942	15.4578
DDA1	3230	15.4535
PPEF1	10166	15.4492
EPOP	4030	15.4477
BCKDK	1215	15.4193
DDRGK1	3246	15.3949
VSIG10L	14642	15.3782
EFHC2	3782	15.345
FAR2P1	4422	15.3111
ZNF831	15559	15.2849
SUSD1	12986	15.2799
RAPGEF4	10831	15.279
UBA52	14279	15.272
SVOP	13002	15.24
MUM1L1	8349	15.2369
GSTM3	5361	15.2343
ST6GALNAC5	12816	15.1912
DOC2A	3546	15.1867
DYNLL1	3692	15.1866
SLC26A11	12135	15.1534
DOC2B	3547	15.1451
SEMA4F	11768	15.1365
CDH4	2182	15.1174
B4GALT2	1138	15.1116
RNF150	11199	15.1001
ENOX1	3972	15.0931
TMEFF2	13527	15.0743
ELFN2	3888	15.0488
GNG2	5118	15.0333
KCNG3	6360	15.0284
KLF8	6575	15.0265
DDAH2	3232	15.0153
CYP46A1	3113	14.9669
TSPAN33	14109	14.9376
TMEM176B	13602	14.9367
C12orf45	1455	14.9363
MYB	8370	14.9303
HSD11B1L	5823	14.9262
PLAC9	9896	14.9163
CHMP1A	2417	14.9138
BPHL	1344	14.9134
GMFG	5086	14.9108
NADK2	8483	14.9044
PCSK5	9531	14.8978
BCRP2	1242	14.883
C5orf49	1632	14.8652
GRIA1	5299	14.8567
NDUFAF8	8623	14.8515
RIIAD1	11115	14.822
FBXO2	4473	14.8032
RIOX2	11136	14.7983
MCUR1	7775	14.7812
ETNPPL	4110	14.7802
LSM3	7462	14.7733
PYCR3	10656	14.7661
EMG1	3935	14.7428
C20orf27	1568	14.7364
WTIP	14804	14.7361
SMIM29	12393	14.7305
MYADM	8367	14.7267
WFDC1	14757	14.6953
ALKAL2	461	14.6894
MDGA1	7779	14.6824
FKBP1B	4603	14.682
PACRG	9331	14.6814
TRIM27	13984	14.6596
C6orf52	1646	14.6508
MT1B	8268	14.6395
PTCHD1	10542	14.6368
MAST3	7704	14.6318
RTP1	11491	14.6251
LOC100288911	7139	14.6241
GUK1	5410	14.6178
TMEM176A	13601	14.612
SNRNP27	12471	14.5786
GABRA3	4828	14.5366
DNAAF4	3467	14.5096
MYH7	8395	14.4927
TMEM130	13555	14.4837
ARHGAP33	766	14.4739
CGREF1	2372	14.4558
PNMT	10043	14.454
PCDH19	9464	14.4398
LINC01485	7021	14.4183
SPON2	12666	14.3993
MT1G	8271	14.3941
TSTD1	14131	14.3905
IL13RA2	6027	14.3881
MT1A	8267	14.3862
CHST1	2452	14.3832
SFTPD	11877	14.3782
TMEM54	13702	14.3755
WFS1	14766	14.3652
E2F3	3709	14.3646
SLC25A23	12101	14.3441
LOC642852	7285	14.3081
CDH8	2185	14.2924
CDH9	2186	14.2922
SHISA9	11950	14.2844
CCKBR	2009	14.2818
PDE2A	9561	14.2704
MT2A	8276	14.2612
FAM120AOS	4225	14.251
HTR7P1	5881	14.2126
GSS	5354	14.203
SIL1	11980	14.199
MT1JP	8272	14.1881
PSORS1C1	10526	14.179
LOC729970	7321	14.1637
S100A13	11528	14.1585
TOM1L1	13829	14.1534
DPF1	3575	14.1478
RTN4RL2	11490	14.1353
LSM4	7463	14.1095
MT1X	8275	14.1086
TAF10	13091	14.1059
FKBP1A	4602	14.075
PINLYP	9833	14.0643
CD83	2123	14.0641
GPRIN2	5270	14.0493
DNAH14	3471	14.0413
MPV17L2	8124	14.0353
FZR1	4803	14.0314
SCN9A	11658	14.0247
CD63	2116	14.0213
NPY1R	8928	13.9946
TMEM200A	13626	13.9843
CAMK2D	1772	13.9774
MRPS33	8224	13.9764
MTCH1	8283	13.9749
ARHGAP28	762	13.9724
SARNP	11582	13.9684
TDRD9	13285	13.9611
NOL4	8851	13.9592
ECHDC3	3733	13.9536
SOX9-AS1	12574	13.9351
MARCKS	7689	13.9258
ADGRG1	266	13.9165
CACNG3	1732	13.8734
HES4	5568	13.8635
TMEM53	13701	13.8322
PTGER4	10553	13.8081
DGKB	3342	13.8055
DNAH2	3472	13.8026
SPRN	12679	13.7896
CNN3	2635	13.7872
TYRO3	14262	13.7592
MT1E	8269	13.7548
MR1	8128	13.7481
KCNA5	6343	13.7479
COG1	2687	13.7362
DCAF11	3180	13.7186
CNTN1	2663	13.6951
KCTD4	6430	13.6922
SMAD2	12336	13.6913
VSTM2L	14650	13.6435
LRRC73	7428	13.6418
VEZT	14579	13.6395
EMID1	3936	13.6333
TMEM108	13536	13.6306
MT1L	8273	13.6248
CCDC68	1975	13.6169
LYPD1	7508	13.6141
AKR7L	416	13.6092
JPH3	6290	13.5934
SPATC1L	12617	13.5849
TLN2	13476	13.5734
CANX	1790	13.5594
KLK5	6620	13.5509
DACH2	3143	13.5493
SLC30A10	12163	13.5481
CETN2	2337	13.5414
LINC00461	6937	13.5326
STX1A	12927	13.5305
S100A16	11530	13.5305
ACKR3	126	13.5197
CTC1	2978	13.5181
HACD4	5448	13.5141
FGD3	4544	13.5074
NAV3	8528	13.5033
TXN	14243	13.4931
EPHA10	4009	13.4857
LARGE1	6784	13.4734
ARHGAP4	770	13.4725
ADRA2C	298	13.4594
RRAS2	11430	13.4536
MT3	8277	13.4535
NLE1	8805	13.4524
HCG23	5493	13.4474
VIT	14591	13.4465
DYRK2	3700	13.4456
EXOC6	4139	13.3899
PNPLA3	10050	13.386
FAM129B	4235	13.3827
PLPPR4	9988	13.3807
LMO3	7093	13.3736
MTA3	8280	13.3701
RBM8A	10931	13.3654
STK25	12877	13.3563
GPNMB	5211	13.3487
CDH10	2168	13.3404
C1R	1529	13.3398
GTF2H5	5382	13.3218
SELENOW	11754	13.3132
PALM	9360	13.2825
GNB2	5109	13.2804
YJEFN3	14868	13.2777
PMVK	10029	13.2648
SLN	12327	13.2517
E2F5	3711	13.2205
MEA1	7792	13.2197
ZC3HAV1	14963	13.2134
YWHAH	14888	13.21
LINC02217	7053	13.2049
GNB4	5111	13.2027
RER1	11000	13.1962
TSEN34	14083	13.1865
JPT1	6292	13.1806
CEP170B	2301	13.1709
RPL36	11337	13.1641
LAMA1	6757	13.1538
CNR1	2657	13.1515
CYB5D2	3077	13.1506
RCN1	10960	13.1462
C16orf58	1479	13.1351
ARPP19	867	13.1259
ADTRP	305	13.1241
LOC440934	7272	13.11
SH2D5	11908	13.1094
MKL2	8009	13.1063
TRABD2A	13919	13.104
PTGES	10555	13.0957
FOXRED2	4710	13.0774
CALHM6	1756	13.0663
APOPT1	704	13.049
RAVER2	10879	13.0461
TTYH1	14191	13.0333
PEX10	9655	13.0318
LOC441052	7273	12.9993
PLXNA1	9998	12.9939
MACROD2	7541	12.9884
RGS20	11066	12.9876
FADS2	4191	12.9825
NKAIN2	8782	12.9711
SUMF1	12965	12.9503
GNG12	5116	12.9452
TMEM150C	13577	12.9424
HRASLS	5801	12.9382
MAN1A1	7589	12.9299
SP5	12583	12.9253
CA10	1687	12.9153
MANEAL	7602	12.9141
ONECUT1	9162	12.9084
LINC00900	6975	12.8975
ADIRF	280	12.8787
SRRD	12746	12.852
HES5	5569	12.8458
CREM	2878	12.8384
LRRC56	7418	12.8383
EYA2	4161	12.8255
PAX6	9427	12.8251
LINC02482	7058	12.8247
LY86-AS1	7500	12.8154
SYN2	13021	12.8151
MT1F	8270	12.8104
FAH	4196	12.8062
UFC1	14380	12.8027
LOH12CR2	7328	12.7895
FAM102B	4204	12.7832
GPM6A	5206	12.781
SLC39A4	12220	12.7764
CHMP4A	2421	12.7665
LYN	7506	12.7368
HCST	5505	12.7358
P2RX5	9303	12.7346
ASS1	941	12.7312
NIT2	8780	12.729
ARHGEF28	795	12.7166
ANKRD50	594	12.7151
SLC2A12	12154	12.697
PAMR1	9365	12.6865
DIAPH3	3394	12.6854
RASL11B	10868	12.6695
NUDT16L1	9052	12.6679
ZCCHC18	14972	12.6677
ZNF350	15236	12.6628
SKAP2	12004	12.6568
CCDC189	1951	12.656
EFEMP2	3779	12.6552
GSTM5	5363	12.6491
IGSF22	6008	12.6489
ASH2L	921	12.6301
PGM2L1	9706	12.6269
LOC101927752	7179	12.6137
AP2B1	648	12.6074
DDN	3242	12.5975
ZNF436	15279	12.5878
RANBP3L	10814	12.5808
HRAS	5800	12.573
RNASEH2C	11167	12.5677
JMJD4	6282	12.5668
APOE	693	12.5604
ATP6V1C1	1056	12.5523
ARMC10	841	12.552
LOXL1	7336	12.5477
TDRKH	13286	12.5439
ANKRD30B	575	12.5403
ROBO1	11258	12.531
LGI4	6874	12.5262
NFKBIE	8731	12.5127
NUPR1	9092	12.5044
GGCT	4979	12.4975
PSME1	10516	12.4896
GOLT1A	5159	12.4891
FZD2	4795	12.4687
PRKCG	10353	12.4611
CD24	2086	12.4559
NEBL-AS1	8652	12.4549
SST	12789	12.4488
SLC35F2	12191	12.4468
NUS1	9094	12.4436
GPR88	5265	12.4348
SLC39A12	12216	12.4316
ARHGAP5-AS1	775	12.4263
RNF181	11211	12.4241
NWD2	9099	12.4139
TKFC	13460	12.4136
WNT7B	14793	12.3976
SMIM10L2B	12381	12.3772
RIPK2	11138	12.3724
MAPK1	7650	12.3673
TBC1D24	13180	12.3665
THTPA	13406	12.3569
FDPS	4522	12.3535
HTR7	5880	12.3441
FIGNL2	4589	12.3188
FOXN3-AS1	4701	12.3117
NPHS1	8903	12.3034
CDKN2D	2231	12.2935
HMGCS1	5721	12.2931
ARL16	821	12.2884
HDC	5517	12.2854
BEGAIN	1252	12.2828
RPL41	11346	12.2676
LINC00484	6944	12.2643
SLC26A4	12137	12.2604
UBL5	14340	12.2586
GCNT1	4930	12.2522
LTBP4	7481	12.2408
PPIL6	10190	12.2287
HMGCR	5720	12.2171
TMEM238	13653	12.199
GNPTAB	5133	12.1987
COL5A3	2719	12.1976
MRPS16	8207	12.1961
DIRAS3	3408	12.191
MIR7-3HG	7995	12.1793
FABP3	4184	12.1783
CRYM	2920	12.1743
GRB14	5291	12.1723
IGF1	5984	12.165
RAB32	10716	12.1645
RGS4	11069	12.1599
FNBP1L	4657	12.1194
ALPL	479	12.1069
CD6	2115	12.1058
SLC4A3	12249	12.0976
ADAMTS19	220	12.0899
OR14I1	9187	12.0757
SMARCD3	12356	12.0694
CPNE5	2829	12.0452
GSKIP	5348	12.0357
CAP1	1791	12.0151
SLCO1C1	12304	12.0031
RPL12	11297	11.9997
NEDD4L	8662	11.9954
PPP5D1	10275	11.9911
NUDT10	9046	11.9745
FTH1	4752	11.9655
DHX58	3388	11.9635
PLTP	9994	11.9631
ADGRV1	273	11.9629
PUSL1	10634	11.9561
LRRTM4	7448	11.9512
CTNND2	2998	11.9488
SHISA5	11946	11.9325
SRM	12731	11.9316
CHRDL1	2438	11.9311
GRIK2	5306	11.926
CBLN1	1874	11.9236
RRP7BP	11445	11.9223
TNNI3	13805	11.9169
PSMB7	10492	11.9125
PRAF2	10290	11.9091
PLXNC1	10005	11.9029
CCDC148	1929	11.8987
EHBP1L1	3810	11.8876
TAMM41	13119	11.8861
ACTG1	166	11.8813
ISG15	6191	11.8798
PRNP	10383	11.8766
FARP1	4424	11.8695
CRLF1	2890	11.8397
ACTC1	165	11.8356
ARL15	820	11.8294
FUOM	4767	11.8197
KCTD15	6422	11.8189
SPICE1	12645	11.8134
IL17D	6030	11.8063
ADCY7	250	11.7896
CIB1	2477	11.7729
GASAL1	4900	11.7594
PTRH1	10614	11.7483
PSD3	10471	11.7473
GLOD4	5059	11.7401
TPST1	13905	11.7084
NT5DC2	9013	11.7026
NUDT4	9059	11.7025
NR4A3	8952	11.7021
GPM6B	5207	11.6945
SLC29A3	12149	11.6864
LOC100507351	7159	11.6778
CDC42SE2	2158	11.6751
AQP4	715	11.6707
DACT1	3144	11.6634
DZIP3	3707	11.6599
WDR54	14728	11.6591
CARD17	1815	11.6551
ERLIN1	4072	11.6544
PHACTR3	9715	11.6474
CEP83	2319	11.6472
ADAP2	232	11.6446
GLT8D2	5072	11.6424
JUN	6298	11.6354
TUBB4B	14209	11.6287
SH3BGRL3	11913	11.6245
FOLR2	4673	11.6219
ACADL	103	11.6191
TM7SF2	13496	11.6159
SOWAHA	12552	11.613
DLL3	3443	11.6124
HGH1	5583	11.6122
SIDT1	11969	11.6076
COCH	2686	11.6064
GPRIN1	5269	11.6052
ZCCHC17	14971	11.5942
PDGFRA	9584	11.5907
ICAM3	5908	11.5859
DIO2	3400	11.5841
ATOX1	995	11.5828
LOC100507516	7163	11.5793
GGN	4982	11.57
YWHAZ	14890	11.569
ACOT2	133	11.5573
PRMT6	10379	11.5402
PTHLH	10565	11.5377
NISCH	8778	11.5372
FAM207A	4312	11.5267
CDC42BPB	2150	11.5137
SPACA9	12590	11.5128
DLK2	3441	11.5089
DNALI1	3522	11.4896
TMEM164	13588	11.4862
TNIK	13794	11.4808
TRIM24	13981	11.4788
MAFG	7555	11.4776
SLC8A2	12290	11.4626
ERI3	4065	11.4572
MAOB	7606	11.4467
CCDC3	1958	11.4341
NAGK	8488	11.4302
ADRB2	300	11.4274
TUNAR	14227	11.426
MARCH1	7679	11.4207
ELL3	3894	11.418
RTL8C	11482	11.4172
BCL7C	1232	11.4145
LINC01094	6994	11.4126
FAM86C1	4386	11.4016
CLPB	2578	11.3943
ME3	7791	11.392
TMEM59L	13705	11.3908
STX12	12920	11.3904
LMO1	7091	11.3893
UMPS	14408	11.3783
LOC93622	7327	11.3661
LOC101927420	7175	11.3612
SELENBP1	11743	11.3552
MAGEH1	7566	11.3509
WDR6	14731	11.3484
TTPAL	14187	11.3464
WLS	14779	11.3353
SYNPR	13043	11.331
CYP26A1	3100	11.3208
POLR2G	10100	11.3026
P2RY13	9309	11.2994
B3GAT1	1123	11.2967
MRPL28	8171	11.2942
TNFAIP8L1	13773	11.2788
SEMA6B	11773	11.2753
SLC2A4RG	12158	11.2723
CYHR1	3091	11.2714
CPAMD8	2813	11.2687
C2orf69	1596	11.2592
SERTM1	11830	11.255
PIK3CD	9816	11.2501
ST6GALNAC6	12817	11.2494
ADM5	283	11.2431
MORN4	8088	11.2422
GRID2	5304	11.2368
LOC102724156	7203	11.2344
GTF2F2	5377	11.2264
FGF2	4556	11.2201
CCDC90B	1997	11.2178
LOC100129291	7114	11.2166
DOK1	3560	11.2145
NOVA2	8884	11.2055
C17orf67	1492	11.1937
ETFB	4105	11.1823
CDC42	2148	11.1762
SYTL2	13065	11.1698
TMEM256	13669	11.1681
RLBP1	11147	11.1652
VAT1	14557	11.1601
PHF20L1	9731	11.1561
RAPH1	10835	11.1382
FAM181A	4284	11.1334
RNASEH2A	11165	11.1317
ARMCX2	849	11.1307
SLC30A3	12164	11.1271
OAF	9115	11.1194
NEUROD6	8706	11.1177
ORC6	9241	11.1101
TENM3	13305	11.1073
AZIN1-AS1	1113	11.1068
FSTL5	4749	11.1062
JPH4	6291	11.093
GULP1	5411	11.0839
CERS1	2329	11.082
HNRNPC	5748	11.0811
TBC1D26	13182	11.0776
LYRM2	7518	11.0675
GABBR1	4819	11.06
CA11	1688	11.0569
EPB41L4B	4001	11.0549
HECTD2	5540	11.0465
CCNYL1	2048	11.0448
ST20	12802	11.0431
SIGIRR	11971	11.0407
PPP1R32	10233	11.0373
ENC1	3955	11.0344
SGSM2	11899	11.0212
GLUD2	5076	11.019
BCAN	1199	11.0173
DLG2	3431	11.0167
STK17A	12873	11.0109
CAMKV	1780	11.0029
ICAM5	5910	11.0026
DDX10	3249	11.0018
LOC105374546	7212	10.988
LMAN2L	7080	10.9718
PSMG3-AS1	10524	10.9694
A1BG	1	10.9658
GRASP	5289	10.9563
GAP43	4881	10.9487
BAIAP2	1165	10.9461
IGFBP5	5993	10.9322
L3MBTL4	6749	10.9296
SNCG	12441	10.9277
FAM49A	4360	10.9205
FZD9	4802	10.903
BRWD1	1378	10.9017
SAMD14	11560	10.8997
FILIP1L	4591	10.8967
CMTM8	2616	10.8964
ISOC1	6199	10.8768
IFT27	5973	10.874
RUNDC3A	11502	10.8699
BYSL	1422	10.8677
CPLX3	2822	10.8662
ARHGDIB	779	10.8645
CLDN10	2526	10.8624
SOX11	12558	10.8563
FAM107A	4210	10.8539
MZT2A	8449	10.8535
C1QB	1518	10.8394
ME1	7789	10.8377
AKR7A2	413	10.835
ALDH2	434	10.8209
RIMBP2	11119	10.8172
ZFP69	15037	10.808
CLU	2592	10.8069
ANOS1	615	10.802
CMAS	2601	10.7969
SLC27A3	12143	10.7958
GPR68	5260	10.7918
LOC728392	7305	10.7916
LOR	7334	10.7883
CKS1B	2510	10.7799
SIN3B	11984	10.7796
ENO1	3965	10.7795
AIFM2	373	10.7603
SLC39A10	12214	10.7551
EIF4EBP1	3863	10.7529
SNAPC5	12436	10.7462
IMPACT	6074	10.7412
ZNF229	15161	10.7362
LYRM9	7521	10.7342
TP53BP1	13863	10.7246
A1BG-AS1	2	10.7158
APOC1	691	10.7147
ZNF710-AS1	15481	10.7074
COL21A1	2705	10.703
FAS	4429	10.6995
TMEM106C	13534	10.6989
TRPV2	14068	10.6965
B3GALNT1	1116	10.696
AKAP8	401	10.6934
TRAPPC6A	13954	10.6918
ACTR10	176	10.6886
COG5	2691	10.6727
CPE	2815	10.6614
MYDGF	8387	10.6588
OLFM3	9151	10.6361
TBC1D13	13169	10.6337
MYBPC1	8374	10.6295
SUB1	12945	10.6256
CHL1	2414	10.6229
SYT5	13061	10.6217
FAM47E	4359	10.6199
APCDD1	675	10.6181
RSPO3	11463	10.6056
TSPOAP1	14118	10.597
NNAT	8839	10.5917
ERCC2	4049	10.5907
KLHL25	6597	10.5903
SMIM24	12391	10.5881
TYW5	14268	10.5866
ENKUR	3964	10.5846
OGG1	9145	10.5785
MYRIP	8443	10.5774
PPDPF	10165	10.5707
ASXL3	948	10.5502
NTNG2	9027	10.5488
ARHGDIA	778	10.5461
C6orf118	1637	10.5455
VWCE	14664	10.5381
TECPR2	13291	10.5283
C1QA	1517	10.5239
C1orf194	1544	10.5236
TRIM22	13979	10.5193
DHDH	3355	10.5021
SSR4	12784	10.5013
HOPX	5772	10.4994
TXLNB	14240	10.4932
PTPRR	10609	10.4909
BBOX1	1188	10.4844
RTBDN	11470	10.4734
PRSS23	10452	10.471
CABYR	1711	10.4624
DIAPH2	3393	10.4605
GRM8	5331	10.4575
PHF13	9726	10.4572
SAP30BP	11574	10.4529
NUDT18	9054	10.4523
FZD8	4801	10.4469
PSENEN	10474	10.4466
NOL4L	8852	10.4454
IKBIP	6015	10.4444
EFEMP1	3778	10.4437
SLIT3	12318	10.4424
LINC01547	7024	10.4421
GPC4	5191	10.4394
CDC42EP4	2154	10.4363
PCDH17	9462	10.4265
KLHL35	6605	10.4199
CCR1	2050	10.4149
NBDY	8532	10.4139
NELFE	8683	10.4086
SAMD15	11561	10.3903
SARDH	11580	10.3835
EZR	4166	10.3665
PON3	10131	10.3617
GRP	5333	10.3608
ADCY2	245	10.3571
FILIP1	4590	10.3436
ACSF2	149	10.3423
DYRK3	3701	10.3421
ARF3	730	10.3377
GNG10	5114	10.3336
CASTOR1	1856	10.3281
MZT2B	8450	10.3257
ABCC12	45	10.3167
EXD3	4129	10.3139
ADORA2B	289	10.3036
FDX1L	4525	10.3026
DPP10-AS1	3588	10.2967
GBA	4909	10.2952
CASP1	1842	10.2949
RXRA	11517	10.294
UQCC2	14439	10.2841
SLC25A18	12096	10.2824
FAM213B	4324	10.277
AP1M1	642	10.2738
ARRB1	869	10.2674
LAMB1	6762	10.2601
HSPB11	5858	10.2582
TMEM120A	13544	10.258
SERPINF1	11820	10.2568
TUSC3	14230	10.255
UHMK1	14394	10.2536
HDAC9	5516	10.252
KIAA1024	6486	10.2514
DCTPP1	3222	10.2408
LARS2	6793	10.2388
C2orf73	1599	10.2286
ACOX2	139	10.2268
PPP1R1A	10227	10.2197
NUPR2	9093	10.2133
YAP1	14848	10.2127
BABAM2	1151	10.2121
ARHGEF40	800	10.2072
DUSP3	3669	10.2069
PERM1	9650	10.2049
CCL28	2018	10.1945
SMIM4	12398	10.1885
NR2E1	8942	10.1875
NEK6	8676	10.1875
OTUB2	9275	10.1847
ST5	12810	10.1783
TSPAN4	14110	10.1701
NETO2	8695	10.1662
MRC1	8131	10.1588
NAXE	8530	10.1552
NPDC1	8897	10.1519
CRMP1	2894	10.1512
LOXL3	7338	10.1486
GLI3	5047	10.1472
CAPN12	1796	10.1349
ACOX3	140	10.1315
NMNAT3	8832	10.1242
TMEM208	13633	10.1174
GPR150	5226	10.1112
PBXIP1	9444	10.1094
GPT2	5277	10.1064
GMIP	5087	10.1059
GGCX	4980	10.104
KIRREL3	6552	10.1034
PON2	10130	10.0983
HEBP1	5536	10.0904
MIR99AHG	7998	10.0884
STK32C	12880	10.0848
FBXL2	4460	10.0838
CALB1	1747	10.0778
GPC5	5192	10.0777
FAM19A1	4303	10.0733
VSIG4	14643	10.0675
SDK2	11703	10.0657
GRIN2C	5313	10.0646
PACSIN1	9336	10.0583
ACTR3B	181	10.0575
PGRMC1	9710	10.048
GATB	4905	10.0465
AK4	386	10.0458
NUDT2	9056	10.0443
ZNF727	15493	10.0416
PRDM16	10304	10.0413
SSTR2	12791	10.039
ARL10	817	10.0324
HPCAL1	5784	10.0286
C16orf89	1485	10.0285
MLC1	8018	10.0271
AIF1	370	10.0231
SCUBE2	11676	10.0192
TLL1	13473	10.0144
LOC728715	7309	10.0121
ADAMTS8	225	10.0085
ADGRA3	260	10.007
NHP2	8753	9.99864
DRAIC	3611	9.994
NPPA	8915	9.98122
IDH2	5923	9.97913
FAM117A	4220	9.97588
SLC1A4	12061	9.97557
C2CD2L	1580	9.97539
MEDAG	7828	9.97023
TMEM107	13535	9.96624
LRRN2	7443	9.96586
SLC17A7	12050	9.96407
HBZ	5487	9.96202
CIB2	2478	9.96141
SLC27A5	12145	9.95473
FTL	4754	9.95433
CA4	1693	9.93041
HGF	5582	9.92296
LONRF2	7332	9.91634
CELF4	2264	9.91463
IL12RB2	6025	9.913
LINC01750	7037	9.90981
PNMA8A	10041	9.90442
ARHGAP45	773	9.90233
CHST7	2464	9.88726
VPS37B	14622	9.88466
MRPL37	8179	9.88064
ADGRB3	263	9.86386
ANKRD19P	561	9.86383
CLBA1	2515	9.85879
PAXBP1-AS1	9432	9.85863
WIZ	14778	9.85837
SEC24D	11728	9.85744
GLUD1	5075	9.84334
GPR143	5223	9.84078
NECTIN2	8659	9.83984
DPYSL4	3608	9.83709
TEK	13298	9.83611
TRIM36	13991	9.83554
FAR2P2	4423	9.83129
TMEM47	13696	9.83069
KCNK2	6389	9.82385
RGS14	11060	9.82382
CPT1C	2844	9.82206
PKD2L1	9865	9.82025
TXNL4A	14253	9.81771
NCAM2	8546	9.81746
MGAT4B	7923	9.80602
WDR25	14705	9.80556
COL23A1	2707	9.7949
PKIB	9869	9.79259
WDR31	14709	9.79151
ARFGEF3	739	9.78794
VPS26B	14614	9.78516
ANKLE2	545	9.78062
KCNB2	6348	9.78027
SLC35A2	12175	9.77455
NPY5R	8931	9.77361
STON2	12900	9.77345
PDLIM3	9602	9.77052
CLEC4G	2548	9.76759
ZFP64	15036	9.76143
ENTPD6	3987	9.75675
GHR	4999	9.75653
SEMA3D	11761	9.75194
ISYNA1	6205	9.75059
C19orf70	1512	9.74574
JAKMIP1	6266	9.74572
EIF1	3822	9.74172
BHMT2	1276	9.73005
SYT10	13050	9.72949
SHC2	11940	9.72884
MED16	7807	9.72415
CADM1	1741	9.72011
IQCA1	6152	9.71897
AP3M2	655	9.71613
HSD17B14	5829	9.70855
PRPH2	10411	9.70719
HSPB3	5860	9.70029
SCAPER	11620	9.69635
RAB34	10719	9.69028
DHRS4	3367	9.68273
GABRB3	4833	9.68195
SAMD9	11566	9.67853
TUBB	14204	9.67579
PSMB1	10485	9.66824
PLB1	9904	9.66805
HSBP1	5819	9.66612
TXNRD3	14257	9.66606
RNF157-AS1	11203	9.66447
SCG3	11634	9.66063
PLIN5	9965	9.65905
C21orf2	1570	9.65877
P2RY12	9308	9.65695
RPL39L	11344	9.64977
DENND1A	3302	9.64513
ASL	927	9.63881
DENND1C	3304	9.6388
BAIAP2L2	1167	9.63663
MMAB	8039	9.62887
NHLRC1	8749	9.62171
OCA2	9125	9.61842
WNT4	14788	9.60063
RPL27	11323	9.59812
NAA10	8457	9.59796
LSP1	7469	9.59623
SLC22A18	12071	9.59368
APBB1IP	670	9.58818
GALNT17	4864	9.58554
OVOL2	9288	9.58307
DDIT4L	3241	9.58144
GRM3	5327	9.57803
RNF7	11245	9.57758
STOML1	12897	9.57601
RAB35	10720	9.56938
PCBP3	9452	9.5693
WIF1	14771	9.56176
SIRPA	11990	9.56056
WDR77	14741	9.55994
RTN4RL1	11489	9.5594
PAK3	9354	9.55791
CCDC153	1934	9.55774
MGMT	7935	9.55706
CCBE1	1897	9.55632
MAPK8IP1	7662	9.55425
EARS2	3717	9.55159
TPM3P9	13890	9.54446
ACAT2	111	9.54062
SOX4	12568	9.53651
RNASET2	11169	9.53369
NPTX2	8924	9.52709
NUTF2	9095	9.52338
MAFK	7558	9.52228
OBSCN	9123	9.52207
RBBP7	10887	9.52047
TMEM136	13564	9.51875
THNSL2	13393	9.51683
PLPBP	9977	9.51613
ASB6	907	9.51559
TIMP2	13445	9.51317
ABCC6	47	9.51248
FAM171A2	4274	9.51162
GSTO2	5365	9.50712
GPR6	5256	9.50044
GPR34	5250	9.50014
POLR3GL	10114	9.49955
LSM7	7466	9.49639
TOLLIP	13827	9.49079
INSM1	6115	9.48595
FAM86B3P	4385	9.48529
RPL32	11332	9.4847
IPO5P1	6145	9.47771
GJA1	5022	9.47737
LINC00982	6985	9.47671
SHANK1	11933	9.46888
LOC645166	7295	9.46772
DCAF4	3188	9.46742
P2RY6	9312	9.46589
C1QC	1520	9.46562
HPCA	5783	9.45627
PHF24	9735	9.45454
YKT6	14869	9.45212
CYB561	3070	9.44171
RAB3C	10727	9.44083
CALB2	1748	9.43415
TCTA	13269	9.43404
DMGDH	3453	9.42602
MBOAT2	7733	9.42435
PRDX4	10313	9.40871
SMAD1	12335	9.40781
APTR	710	9.39977
LINC02076	7050	9.39617
TIMP4	13447	9.38842
PRMT2	10376	9.38526
SPINT2	12654	9.37613
C12orf75	1463	9.37003
STK17B	12874	9.36987
HEYL	5579	9.36475
RNF43	11240	9.36144
TBCA	13197	9.3524
PRRG3	10441	9.34676
GOLM1	5156	9.34595
MT1M	8274	9.34165
CFAP44	2345	9.34108
ALDH4A1	437	9.33476
S1PR1	11540	9.32295
GABRE	4835	9.32284
PCDHGC3	9495	9.32236
TBXA2R	13223	9.31315
ITPRIPL2	6248	9.30968
DNAJC2	3502	9.29907
KIF17	6519	9.29874
CHST9	2466	9.29512
ZFP36L1	15031	9.29229
GBAP1	4911	9.28663
TMEM42	13692	9.28109
STOX1	12901	9.27968
HYI	5895	9.27862
EXOC3-AS1	4134	9.27791
KXD1	6738	9.27768
ERC2	4046	9.27728
APOM	701	9.27303
STIM1	12866	9.2692
LOC441666	7280	9.26634
LOC101927027	7172	9.26304
FLOT2	4632	9.26284
NTSR2	9032	9.24216
SQOR	12708	9.24014
TEKT2	13299	9.23705
HSD17B8	5834	9.23498
RMI2	11156	9.22835
CTSH	3012	9.22575
FXYD1	4784	9.22499
CCDC8	1984	9.22036
SH3GL3	11923	9.21893
RPS20	11383	9.20933
ACOT8	136	9.20725
CCDC167	1941	9.20722
JMJD1C-AS1	6281	9.20045
FAM184A	4287	9.19603
OPTN	9175	9.19331
DHCR7	3353	9.19254
DCAF15	3185	9.18719
PALMD	9363	9.18542
DNAL4	3521	9.18436
SYNGR3	13034	9.17857
CHCHD5	2389	9.176
SOX9	12573	9.17499
RGS10	11056	9.17351
CYTOR	3133	9.17109
PMM1	10014	9.16765
SRGAP1	12725	9.16664
TPD52	13879	9.16423
WDR13	14699	9.15938
ACSL4	153	9.13766
RPS18	11379	9.1353
ATP9A	1072	9.1328
MFSD12	7902	9.1325
TBCB	13198	9.12885
PLPP3	9980	9.12429
ADRA1B	295	9.12289
MPI	8106	9.12137
CALML3	1760	9.12031
TP53BP2	13864	9.11636
C5orf30	1630	9.09995
DERL2	3325	9.09614
TIMP1	13444	9.09384
RPH3AL	11291	9.09158
PTPRZ1	10613	9.08882
ZRANB3	15596	9.08514
GALNT14	4861	9.08337
GAR1	4885	9.08254
RTL8A	11481	9.07751
CELF6	2266	9.07687
XKR4	14820	9.07492
DUSP18	3662	9.07106
LOC100506271	7150	9.06575
BFSP1	1269	9.06268
TNS3	13819	9.06088
LOC105372480	7208	9.0596
FSIP1	4745	9.05613
LST1	7472	9.05508
WDR17	14700	9.04877
CASK	1839	9.04735
CCDC85A	1988	9.0449
GSTM2	5359	9.04228
GALM	4854	9.04046
CLDND2	2537	9.03404
FERMT2	4535	9.03365
PSME2	10517	9.02833
MVD	8356	9.02301
PACS1	9334	9.02163
HDGFL3	5523	9.0086
TMEM219	13640	9.00389
FAM241B	4345	8.99588
CD53	2111	8.98329
CARTPT	1831	8.9756
METTL6	7881	8.97118
PCDH15	9461	8.96765
TNFRSF14	13782	8.95728
COL11A1	2697	8.95458
DPP10	3587	8.95098
LUZP2	7492	8.9507
SERP1	11808	8.94849
SLC16A9	12046	8.94595
VKORC1L1	14593	8.94562
MAGIX	7572	8.94522
MED8	7826	8.93765
MAGED1	7561	8.93763
LOC100240735	7133	8.9368
FAM174B	4280	8.93506
SHC1	11939	8.93315
ZSWIM9	15622	8.93173
RASAL3	10852	8.92979
TSR3	14126	8.92899
SELENON	11749	8.92757
CELF5	2265	8.92527
SPRY1	12684	8.92352
ACSM5	157	8.91631
POLR2I	10102	8.90828
ARMCX1	848	8.90806
PLEKHO2	9959	8.90592
GPSM1	5273	8.90505
TRIB3	13968	8.8973
AP3B2	652	8.89209
WDFY4	14693	8.88945
SNTB1	12488	8.88781
TRMT12	14036	8.88568
ADGRL3	271	8.87985
PLPP4	9981	8.87778
SLC19A1	12055	8.87521
LRCH2	7356	8.87441
GABRG1	4836	8.87244
APEX2	680	8.87112
FIP1L1	4592	8.86923
TSPAN18	14105	8.86395
AKR1C3	410	8.86381
FAM86FP	4390	8.85998
CAPG	1793	8.85812
ANGPTL4	532	8.85736
DENND6B	3315	8.85046
BORCS7	1340	8.84594
RGMB	11050	8.84274
ALOX5	475	8.83972
RHOJ	11100	8.82948
CSGALNACT1	2937	8.82885
TBC1D14	13170	8.82629
NEURL1B	8700	8.82557
CCK	2008	8.82105
ACP1	141	8.81851
TYROBP	14263	8.8166
ENHO	3962	8.81292
MIF	7967	8.80676
COL10A1	2696	8.80513
MAP1LC3A	7610	8.79139
LHX2	6887	8.77933
B4GALT3	1139	8.77762
EMP3	3948	8.77509
BTBD9	1399	8.76712
SLC1A2	12059	8.7584
CHDH	2402	8.74849
PXMP4	10649	8.74596
LINGO3	7062	8.73829
CARD16	1814	8.73773
CERS6	2333	8.73536
PPP1R9B	10246	8.73303
UCHL1	14369	8.73235
C16orf95	1488	8.73196
SCN2A	11650	8.73039
CNGB1	2625	8.72824
MARCH8	7687	8.72299
EFR3B	3796	8.713
ATL1	987	8.71171
GALNTL5	4872	8.70394
SUV39H1	12992	8.69959
PTN	10570	8.69605
CDC42P3	2156	8.69358
CYBB	3083	8.68429
IL1B	6038	8.67919
LYPLAL1	7516	8.67596
CHRM3	2441	8.66914
GLI1	5046	8.66389
CPNE8	2832	8.66025
ALDH9A1	442	8.66012
KIF2A	6534	8.65326
RSU1	11469	8.65171
KRT83	6680	8.64964
NDUFC2	8637	8.64541
C14orf132	1466	8.64307
CRIM1	2881	8.63563
ENDOU	3958	8.63483
DCAF7	3191	8.63409
PTGR2	10561	8.62297
HILS1	5606	8.6201
DHRS9	3372	8.61995
CAMK1G	1769	8.61973
PIM2	9825	8.61865
TOMM6	13838	8.61405
SORBS2	12541	8.6128
SH3KBP1	11926	8.61135
MAPK11	7652	8.61003
EIF6	3875	8.60707
CD68	2117	8.60564
GDF10	4939	8.60472
MCFD2	7750	8.60122
LOC101060091	7168	8.598
RHEBL1	11088	8.5908
IL17RD	6034	8.59026
ALDH6A1	439	8.58779
NELL2	8685	8.58718
TSC1	14075	8.58075
CDC14A	2135	8.58032
LGALS3	6865	8.57268
CSF1R	2934	8.57172
SLC44A3	12235	8.56897
TOX3	13860	8.56793
SIGLEC11	11972	8.56738
CBFA2T3	1869	8.56626
SH3GLB1	11924	8.56558
STMN1	12890	8.56175
KLF10	6562	8.55591
LY6E	7495	8.55333
ZDHHC14	14988	8.54804
CNTN3	2665	8.5385
RRAGD	11428	8.53737
RNF182	11212	8.53374
GOLGB1	5154	8.53322
CHMP2A	2419	8.52568
TCF7L1	13255	8.52103
ANAPC11	517	8.5176
RASA4CP	10849	8.51373
CYS1	3124	8.51206
RPL29	11326	8.51071
NR1H3	8938	8.50296
PTRH2	10615	8.49474
TP53I11	13865	8.48717
CALU	1765	8.47835
AMN1	503	8.47697
TIMM13	13430	8.47482
FGFBP3	4563	8.47395
TGFBI	13355	8.47108
CYP4Z1	3120	8.46439
DEAF1	3284	8.46392
FUCA1	4761	8.46
B3GNT2	1127	8.45923
CCDC85C	1990	8.45793
GLP2R	5060	8.45101
SNTA1	12487	8.44894
CD99	2129	8.43997
LOC101928111	7185	8.43124
HEPH	5554	8.43042
SFRP1	11869	8.42797
CX3CR1	3049	8.42444
GTF3C6	5394	8.4232
ATG7	984	8.41283
KIF26B	6532	8.41149
CALHM2	1755	8.4047
PKP3	9879	8.40159
FCGR1B	4512	8.39823
MDK	7784	8.39576
RPS2P32	11394	8.39341
TFEC	13342	8.39283
PTBP2	10536	8.39123
ZBTB44	14933	8.39089
CDH11	2169	8.3836
ACVR2A	191	8.37556
RSPO4	11464	8.36555
SWI5	13004	8.36366
RYR1	11522	8.36055
SNX3	12514	8.35447
MPP2	8112	8.3508
ITPKA	6240	8.34822
MYL12B	8399	8.34294
BAALC	1147	8.33825
RRAGB	11426	8.33757
ATAT1	956	8.3344
C17orf51	1490	8.33284
ZIC5	15066	8.3323
SEC61A2	11732	8.33038
NEURL1	8699	8.32055
RITA1	11146	8.31396
TUBA1B	14196	8.3134
GABRA2	4827	8.31283
IDNK	5929	8.30908
SLC39A3	12219	8.30391
LRRC42	7410	8.30097
PTRHD1	10616	8.29571
SLC4A4	12250	8.29532
MILR1	7973	8.27976
CCDC112	1904	8.27884
CDC34	2144	8.27587
KCNQ1	6403	8.27499
LOC105378853	7221	8.27181
FBXW9	4507	8.26378
UROS	14459	8.26244
IQCK	6160	8.25894
DPCD	3573	8.25839
FAM229B	4341	8.2548
CELF3	2263	8.25194
TRIP12	14023	8.25156
RPL35	11335	8.24466
HTR2C	5875	8.24422
AGAP3	328	8.24311
DVL1	3679	8.24186
CD200	2082	8.23555
SAR1A	11577	8.22629
ELOB	3904	8.22602
MCTP1	7771	8.22368
SRP19	12734	8.21983
HBG1	5482	8.21786
BRF2	1362	8.21713
VASN	14555	8.21457
PRELP	10321	8.21266
DENND2A	3305	8.19815
DISP2	3415	8.19239
FNIP2	4667	8.19205
ARPC2	861	8.19159
TMEM132A	13557	8.18932
MMAA	8038	8.18434
VPS37C	14623	8.18419
TRIB1	13966	8.18296
FIBIN	4583	8.17783
NUMBL	9070	8.17732
SUSD3	12988	8.17242
CISD3	2494	8.16946
SH2B3	11905	8.16385
OAZ3	9122	8.16032
NICN1	8756	8.15848
DNPH1	3543	8.15491
RSPH1	11457	8.1456
RTL6	11480	8.14494
RILPL1	11117	8.14195
CSPG4	2954	8.13779
ACTG1P4	167	8.13389
GNG5	5121	8.1336
VIM	14585	8.11869
RAB40B	10735	8.11587
C11orf95	1448	8.11282
MLIP	8024	8.11166
NDUFA11	8601	8.10635
RTN4R	11488	8.10522
MSMO1	8254	8.09753
NECTIN1	8658	8.09062
CENPF	2275	8.08363
NDP	8591	8.07719
GINS2	5016	8.07704
SRR	12745	8.07484
NACC1	8480	8.07289
SHISA4	11945	8.07095
RAB31	10715	8.06861
CASC10	1833	8.0679
C1QL2	1522	8.0677
GPD2	5197	8.06635
LARP1	6786	8.06177
RAB13	10697	8.05808
HSD17B6	5832	8.05571
TMEM234	13650	8.0481
MRPL44	8187	8.04571
UBE2Z	14329	8.04071
SNTG2	12491	8.03889
PLCH2	9917	8.03852
SPRED1	12676	8.03613
TRIM71	14015	8.03218
EDN1	3750	8.03216
FBXL18	4458	8.03105
SFTA1P	11874	8.03011
UBE2L6	14313	8.02808
PIANP	9774	8.02684
EIF1AY	3825	8.02485
CRYZL1	2922	8.02204
RGS18	11063	8.01917
PRODH	10387	8.01895
CD33	2098	8.01762
CST3	2963	8.01561
CMTM7	2615	8.01394
RIMS1	11122	8.01108
NBAS	8531	8.01001
EPHX1	4021	8.00168
RFC3	11021	8.00108
CHRNB1	2450	7.99844
TNFAIP8L2	13774	7.99378
CCNA1	2021	7.9928
ERBB2	4041	7.98909
COPS4	2760	7.98689
ZNF521	15334	7.98442
TLCD2	13464	7.97939
PIGV	9805	7.97244
RGS22	11067	7.97066
THRB	13402	7.96704
CFAP70	2352	7.96511
ZMYND12	15092	7.96346
PLAC9P1	9897	7.96253
JADE2	6258	7.96216
APMAP	689	7.95942
FOXF2	4689	7.95521
TTL	14176	7.95157
MEST	7855	7.94242
NSMCE1	8996	7.93601
CTSO	3015	7.93457
C11orf1	1432	7.93409
PPP1R1B	10228	7.93372
LOC101060391	7169	7.93241
S100Z	11539	7.93229
FUT9	4779	7.92649
MARC1	7677	7.92563
LOC101927811	7181	7.92167
TMEM8A	13730	7.91486
ZFHX3	15022	7.91465
LOC100130331	7118	7.9129
BDNF	1247	7.91229
GYG2	5421	7.91011
C22orf23	1576	7.90916
YBX2	14853	7.90906
LCP1	6830	7.90385
STX7	12934	7.89914
TMIE	13741	7.89464
FYB1	4789	7.8815
FAM212A	4321	7.88149
KLF6	6573	7.87975
IQCJ	6159	7.87812
RARA-AS1	10838	7.87322
UNC13A	14411	7.87276
UBE2D2	14297	7.87196
TMEM258	13670	7.86871
GRK6	5324	7.85467
HMGB3	5716	7.85272
SOWAHD	12555	7.8527
PGAM5	9691	7.85056
VPS29	14616	7.8495
SDS	11706	7.8381
RFTN1	11034	7.83497
SSR4P1	12785	7.83163
CMIP	2606	7.82707
PDE4C	9566	7.82418
DENR	3316	7.82137
KCNJ12	6375	7.82082
LRRC61	7423	7.82011
CRLF3	2892	7.81918
LCMT1	6823	7.81567
TMSB4X	13755	7.81196
BCL2A1	1220	7.8106
FCGBP	4511	7.81017
CINP	2487	7.80987
HBM	5483	7.80787
CLIC5	2557	7.80534
B3GNTL1	1134	7.80414
FAM228B	4340	7.80374
DRC1	3616	7.80094
RASGRF2	10859	7.79897
GRM1	5325	7.79879
DOCK7	3555	7.79866
RASL10A	10865	7.79848
PITPNM2	9855	7.79739
ACVR2B	192	7.79643
CAMK4	1776	7.79373
ALDH1L1	432	7.78638
RIN1	11126	7.77923
SLC2A10	12152	7.7782
MOB3A	8063	7.76998
HINT2	5609	7.76864
RELN	10992	7.76824
WSB2	14799	7.76786
FBXO44	4492	7.7635
LCLAT1	6822	7.76111
NCAM1	8545	7.75766
APRT	709	7.75363
TGFBR3L	13359	7.75333
GNB1L	5108	7.75321
TMEM200C	13627	7.74919
KIAA1328	6498	7.74705
SERINC3	11806	7.74548
FGFR3	4568	7.74509
CBLN2	1875	7.74477
SRSF12	12755	7.74463
RARRES3	10843	7.7441
AK5	387	7.74057
ACTR1A	177	7.73921
CLTCL1	2591	7.73716
DMAC1	3448	7.73193
AZIN1	1112	7.71643
C12orf73	1462	7.70931
RPS24	11386	7.70915
ACTA1	161	7.70833
ABHD1	61	7.70237
GNA12	5095	7.70137
HES1	5567	7.69955
TMEM65	13713	7.69412
PAPLN	9379	7.68858
TMEM173	13598	7.6879
KCNV1	6414	7.68345
POC1A	10059	7.6809
LOC644936	7294	7.68011
NR0B1	8934	7.67287
PDZD2	9622	7.66664
DR1	3610	7.66422
KLHL12	6588	7.66256
NOL9	8856	7.65683
BOP1	1337	7.65667
CNRIP1	2659	7.64613
CMTM4	2612	7.64165
CCDC24	1954	7.6385
RAB11FIP1	10691	7.63535
WWC1	14805	7.63475
CD248	2088	7.62198
PPM1N	10205	7.61674
COPZ1	2767	7.6166
TP53TG1	13871	7.61586
YTHDF2	14882	7.61344
LOC103344931	7205	7.61
DPM2	3585	7.60923
MEIG1	7841	7.60269
MPHOSPH6	8103	7.60021
JMJD7	6284	7.58949
RCN2	10961	7.5869
TMEM17	13594	7.58171
HERC5	5563	7.57976
RPA2	11277	7.57241
MRTO4	8234	7.56763
FLRT1	4633	7.5648
KPNA2	6647	7.56333
SPATS2L	12619	7.56024
DHRS2	3365	7.55797
EMX2OS	3952	7.55592
FDXR	4526	7.55568
SLC44A2	12234	7.55424
PLS3	9991	7.55281
SORCS2	12544	7.54659
TRIM68	14012	7.54621
TMEM51	13699	7.53967
FIG4	4586	7.53325
CDC27	2143	7.52541
SND1	12442	7.52496
CCS	2056	7.52454
PJA1	9859	7.52373
BTC	1400	7.52332
RHOC	11096	7.517
LHPP	6885	7.51379
PCK2	9508	7.51344
CDC6	2160	7.51067
PTCH1	10540	7.50738
DDX54	3276	7.49897
ARNT2	856	7.49803
HMGB1	5714	7.49499
VBP1	14563	7.49208
RYR3	11524	7.49115
HSP90B1	5843	7.48863
LINC02361	7055	7.48433
RPS19	11380	7.48173
MDFIC	7778	7.48141
NGB	8743	7.48125
CARMIL3	1825	7.48018
DTX1	3643	7.47998
UBE2MP1	14315	7.47897
RETREG1	11009	7.47598
NOTCH2	8878	7.47476
CD81	2121	7.47296
KCNA4	6342	7.47187
CMSS1	2610	7.47114
MED4	7823	7.47101
MRPS6	8229	7.46521
MAPK7	7660	7.46289
PNPLA4	10051	7.46284
STARD3NL	12843	7.46238
ID4	5919	7.4581
TMEM106A	13532	7.44707
CORT	2787	7.4404
CREB3	2864	7.44027
TNFSF13B	13791	7.43942
SLC2A5	12159	7.43933
PDS5A	9612	7.43358
VAMP8	14546	7.43309
ZNF219	15152	7.43215
NWD1	9098	7.42966
TPI1	13884	7.42822
SNAI3-AS1	12426	7.41519
FAM45BP	4356	7.41196
NHSL1	8755	7.40888
CDK20	2204	7.40686
HMGCL	5718	7.40305
GLCE	5041	7.4006
TYMP	14259	7.39833
LIMD2	6905	7.39404
SHISA7	11948	7.3938
DOK4	3562	7.39069
SYT9	13064	7.39026
SLC29A4	12150	7.39003
GSTM1	5358	7.38837
CDYL2	2245	7.38624
USP12	14471	7.38212
SLC1A3	12060	7.37762
FKRP	4613	7.36824
SNAP29	12429	7.36665
CACNB2	1727	7.36465
SIDT2	11970	7.36177
SERPINB2	11814	7.36147
FAT1	4436	7.35462
RFX3	11039	7.35418
AGRN	351	7.3525
TMEM18	13608	7.34888
ABI1	81	7.34417
NIPSNAP1	8774	7.3424
CALM3	1759	7.33601
NIPSNAP3A	8776	7.33382
F3	4173	7.33347
KIF3C	6538	7.32816
APBA1	666	7.32556
STBD1	12859	7.32494
SULT1C4	12962	7.32398
CHST15	2458	7.32397
CTXND1	3027	7.31348
ATP6V0A4	1046	7.30992
LIN7B	6917	7.30977
EFHB	3780	7.30559
PPP1R26	10232	7.30387
LAMTOR2	6773	7.29949
PCDH10	9457	7.29933
SNX10	12496	7.29718
HIST1H2BC	5633	7.29483
DLEU7	3429	7.29482
TRIP6	14025	7.29228
PPP1R14C	10220	7.28413
SEC14L2	11714	7.26972
SIVA1	11999	7.26931
THAP8	13379	7.26463
CCT5	2063	7.26352
SQLE	12707	7.25591
TRAPPC5	13953	7.25376
MIEF1	7961	7.25295
CSF2RA	2935	7.25251
CREG1	2874	7.24748
CST5	2964	7.24562
LY86	7499	7.24332
PUF60	10623	7.23406
CCNH	2036	7.23267
SLC25A48	12125	7.23114
RPL29P2	11327	7.23098
IL34	6050	7.22748
PABPC1L	9325	7.21919
FBXL16	4456	7.21861
ESD	4087	7.21402
RHPN2	11107	7.21122
CASQ1	1854	7.20631
ZDHHC4	15001	7.20222
BSPRY	1385	7.20172
GIT1	5020	7.20001
CHRM2	2440	7.19956
LOC105373383	7210	7.198
MYBPC2	8375	7.19679
JAG2	6261	7.19459
PLSCR4	9993	7.19448
AKAP5	398	7.19177
HDLBP	5528	7.17445
STOM	12896	7.16896
CSTB	2965	7.16586
PIGF	9792	7.16165
DDB1	3233	7.1608
LIX1L	7072	7.15789
TMEM117	13542	7.14885
PDCD2L	9546	7.14492
KLRC3	6630	7.13937
DPYD	3605	7.13431
TMEM94	13734	7.13275
NFATC1	8716	7.13257
PI4KA	9771	7.13202
SMO	12404	7.13092
PTS	10617	7.12919
PDE1A	9558	7.12575
CENPX	2289	7.12217
OXTR	9299	7.12198
CFAP52	2347	7.11974
FLJ20021	4619	7.11889
UBE2S	14325	7.11511
EEF1AKMT1	3759	7.10989
CYP4X1	3119	7.09807
COL12A1	2699	7.09629
OAZ2	9121	7.0944
SYTL5	13068	7.09191
SOX2	12564	7.08646
FDFT1	4521	7.08368
BSN	1383	7.08224
EPHX2	4022	7.07914
GSPT2	5352	7.07571
DDX25	3260	7.07566
GDPD2	4948	7.07524
TMEM255A	13667	7.07167
ZNF469	15300	7.07129
CHD3	2395	7.071
ZNF845	15566	7.0667
HACD1	5445	7.06462
CLIP3	2562	7.06044
ZFYVE1	15049	7.05692
ADGRF5	265	7.0547
NUDT17	9053	7.05436
FAM200B	4308	7.05111
SLC15A2	12033	7.05042
BORCS5	1338	7.02893
IGFN1	5999	7.02608
CAPZB	1811	7.026
ANO10	607	7.02168
ARHGAP6	776	7.01974
PPP1CA	10208	7.01544
BRK1	1370	7.00566
ARPC4	863	7.00266
DCUN1D5	3227	7.00168
RNASE6	11162	6.99372
MYLIP	8406	6.99343
CACUL1	1738	6.99135
COMTD1	2749	6.98679
NUBPL	9037	6.9854
PET100	9653	6.98448
TLCD1	13463	6.97051
HTR1E	5872	6.96577
MLEC	8019	6.96526
OXCT1	9290	6.96307
PRDX1	10310	6.95936
PEMT	9644	6.95836
NT5E	9015	6.95587
FLJ33534	4623	6.95533
TRIL	13969	6.95388
ABHD17C	73	6.95258
C19orf12	1500	6.94852
KCNQ2	6406	6.94823
CDC16	2138	6.94801
NECTIN3	8660	6.94374
TIMM17B	13432	6.93056
GAREM2	4887	6.92876
RPS10	11369	6.92768
LRRN1	7442	6.92197
CCDC103	1900	6.91988
ALOX5AP	476	6.91871
HHLA3	5592	6.91285
CYTH4	3131	6.9122
MYL6B	8403	6.91109
MIF-AS1	7968	6.91038
METTL1	7862	6.90924
ATXN10	1083	6.90862
LRRC7	7426	6.90623
CCDC71L	1980	6.89897
ZNF239	15169	6.8985
AKR7A3	415	6.89772
DRAM1	3612	6.89084
ZMAT1	15076	6.88955
USF3	14464	6.88919
TSPAN6	14112	6.88732
SEMA4A	11764	6.88567
FDPSP2	4523	6.88435
DCLK2	3204	6.88274
RAMP1	10805	6.88153
RIC8A	11111	6.88148
KLRC2	6629	6.88125
TRMT112	14035	6.88125
IL13RA1	6026	6.87913
GAMT	4877	6.87654
VAMP2	14541	6.8763
ANXA11	626	6.87577
INTU	6135	6.87574
TMED10	13518	6.87427
METTL7A	7882	6.87119
LRMDA	7368	6.86802
MRO	8147	6.86461
FUT10	4770	6.86042
AP1S1	643	6.85973
HTR3B	5876	6.8597
CMTM3	2611	6.85928
CC2D2B	1894	6.85434
SH3PXD2B	11928	6.85388
TPI1P2	13885	6.84405
SERPINI2	11824	6.84368
TMPRSS5	13750	6.84341
RHBDF2	11081	6.8407
APAF1	665	6.83754
USP46-AS1	14507	6.83752
DNLZ	3530	6.83571
TTLL1	14177	6.83389
GPRC5C	5268	6.83245
TMTC1	13757	6.83094
C3	1606	6.82384
ZDHHC24	14999	6.82001
LOC101927318	7174	6.81789
PPCS	10164	6.81595
SFMBT2	11865	6.81547
TMEM170A	13595	6.80228
DHRS7B	3371	6.80203
MAPK8IP1P2	7663	6.80181
CSPG5	2956	6.80147
ANAPC15	519	6.79201
GGTA1P	4992	6.78603
BAD	1156	6.78218
LRSAM1	7449	6.78109
IL1RAPL2	6041	6.77997
CLEC9A	2550	6.77984
IFI27L1	5941	6.77861
TAC3	13079	6.77637
RNF11	11175	6.76913
BMP2K	1309	6.76616
CXCL14	3054	6.76394
ETFDH	4106	6.76353
ZSWIM7	15620	6.76212
SRI	12730	6.7613
TMOD3	13747	6.75788
BCLAF3	1236	6.74608
SLC27A2	12142	6.7451
PSTPIP1	10533	6.74439
AP2S1	650	6.74416
DRG2	3621	6.74409
CES4A	2336	6.74266
AHNAK	362	6.74176
DNAJC24	3505	6.74061
FADS1	4190	6.7396
COPRS	2757	6.73057
COP1	2750	6.72938
LTK	7484	6.72781
TAF9B	13112	6.72431
HHIPL1	5591	6.72148
CXXC4	3063	6.72002
RPL37	11340	6.71746
STAT6	12856	6.71674
PPAT	10161	6.71631
CLPP	2579	6.71469
GDE1	4938	6.71343
LINC00595	6950	6.71316
PANK3	9370	6.71172
ABR	89	6.70948
NMT1	8835	6.70906
[truncated: 13,633 more rows]

## Sheet: ds0.2
Gene	Gene Index	Bootstrap weights (Z)
SSTR1	3942	25.0531
SYT17	4043	24.8668
SLIT1	3802	23.6603
PRKCD	3197	23.2097
EFCAB1	1186	22.7118
RIPOR2	3440	22.4431
PEA15	2989	22.153
KIRREL2	2055	21.63
PPP4R4	3176	21.2399
PKIA	3058	20.8627
DKFZp779M0652	1075	20.8371
DYDC2	1164	20.7092
ATP2B4	342	20.7047
STUM	4000	20.7031
DPYSL3	1140	20.4371
EFNB3	1193	20.3347
PTGER3	3250	20.0669
ATOH7	330	20.0621
TMEM158	4195	20.0471
PID1	3028	20.0075
LRRC3B	2306	19.9268
TMEM263	4225	19.7559
ANKRD6	199	19.706
GABRB1	1519	19.5897
MGST1	2478	19.5846
TMEM159	4196	19.3947
KLK10	2079	19.3676
PLPPR3	3097	19.3639
RBP4	3377	19.3191
C1QL3	486	19.1959
UG0898H09	4428	19.1807
GABRA5	1518	19.0472
CHCHD6	768	19.0019
CENPVL3	736	18.9876
SH3RF1	3674	18.9869
NTSR1	2806	18.9834
LY6H	2345	18.9709
ASCL2	308	18.9039
NKAIN4	2725	18.8957
C11orf97	463	18.8548
FABP7	1311	18.8203
YPEL1	4561	18.8052
SLA	3708	18.7974
MBOAT7	2423	18.761
IL33	1884	18.7065
SCN3B	3589	18.6892
CACNA1H	542	18.6642
ERICH6-AS1	1278	18.6057
NSFL1C	2793	18.6041
WNT10B	4540	18.5912
CEBPA	722	18.4079
SNX7	3859	18.3885
NUDT11	2811	18.3772
UCHL3	4425	18.3688
GNG4	1606	18.3519
FAM171B	1338	18.2764
TIMM8B	4155	18.1926
KIF21B	2046	18.1906
SHISAL1	3685	18.1794
ZNF226	4633	18.1624
RAP2B	3333	18.1406
WDR86	4526	18.1107
RAB27B	3300	18.0971
GDA	1551	18.0764
RRP7A	3513	18.0398
CPNE6	903	18.0248
CTXN1	961	18.0081
CRIP2	923	18.0053
TNNT1	4270	17.999
RILPL2	3433	17.9932
PCBD1	2930	17.9382
FXYD6	1502	17.8965
FAM71F1	1372	17.8273
DNAH5	1096	17.8211
UNC5B-AS1	4439	17.8116
NECAB2	2674	17.7937
C2CD4C	503	17.773
TCEA3	4089	17.7573
BATF3	392	17.7531
NKAIN3	2724	17.7462
NANOS1	2644	17.6917
CXorf57	971	17.6763
OST4	2871	17.6574
CHID1	777	17.65
IFT22	1857	17.6358
PLPPR2	3096	17.6096
TMSB10	4249	17.5412
MCUB	2433	17.5249
PLCB2	3071	17.5209
PTPRA	3261	17.5137
ZCCHC12	4586	17.4799
DAPL1	998	17.4438
C1QL1	484	17.4113
ANO3	206	17.4013
PPM1M	3154	17.3683
LDHD	2131	17.3434
ZSCAN18	4698	17.2794
SLC16A2	3713	17.2786
PRSS35	3225	17.2362
PCED1B	2952	17.2215
MMD	2516	17.2212
KCNMB4	2006	17.1952
C8orf46	525	17.187
FZD1	1504	17.17
XYLT1	4554	17.1523
FADS3	1313	17.1406
PTPRF	3265	17.0726
PNCK	3114	17.0503
ERFE	1273	17.0303
MYL5	2613	17.0279
LRRC36	2303	16.9955
BAIAP3	389	16.9572
BIRC3	424	16.942
C1S	490	16.9382
WDR66	4524	16.9301
DOK6	1121	16.844
THRA	4142	16.8174
PYGL	3290	16.7719
MRAS	2541	16.7103
CYB5R1	974	16.708
LINC01140	2184	16.7079
TUBB8P12	4391	16.5658
GRIN3A	1665	16.5426
MAPK3	2397	16.5288
PRR5	3214	16.516
HTR1A	1821	16.5149
KLK7	2081	16.5028
GLRA2	1583	16.4757
TM2D3	4169	16.4592
GMFB	1591	16.4474
POLE4	3126	16.4337
DTNBP1	1152	16.4016
LOC285097	2255	16.4006
OPRM1	2853	16.3857
MSANTD1	2563	16.3414
SULF2	4014	16.3336
RHBDD2	3420	16.2672
FGGY	1435	16.2601
HPCAL4	1790	16.2582
NOV	2749	16.2088
KLHDC8B	2068	16.2009
TFPT	4129	16.1905
RSPH9	3521	16.1805
VPS37D	4495	16.1789
B9D1	378	16.1493
ZNF831	4692	16.1308
SPATA33	3889	16.1267
SPPL3	3907	16.0822
ANK3	174	16.0431
LYPD8	2353	16.0372
LINC00260	2157	16.0371
SCGN	3583	16.0362
MOB1B	2519	16.036
RASAL1	3343	16.0359
KCNG1	1989	16.0325
PCDH20	2939	16.0215
HIST1H2BK	1760	15.9989
ZNF706	4677	15.9801
IFI27L2	1849	15.9751
KCTD12	2020	15.9734
RAET1E-AS1	3320	15.9715
C1orf50	497	15.9698
SLC26A11	3743	15.9664
EDNRB	1183	15.9181
TUBB6	4389	15.9161
F12	1305	15.9148
LOC100506100	2223	15.9085
STX17-AS1	4002	15.8727
NPTXR	2763	15.8464
CFD	759	15.834
MEIS3	2453	15.8228
SNCA	3836	15.8214
SLC7A4	3789	15.8183
PDGFC	2971	15.7942
PTER	3249	15.792
CPNE7	904	15.7641
LINC01197	2186	15.7522
BCR	406	15.7445
NT5DC3	2801	15.7377
SMIM10L2A	3819	15.6123
PHPT1	3021	15.5899
KCNN3	2008	15.5798
RAB36	3305	15.5685
NADK2	2641	15.5657
DDAH1	1022	15.5567
B3GALT6	370	15.5511
VAV1	4473	15.5244
TUBB2A	4385	15.5105
AHRR	124	15.498
GLRA3	1584	15.4776
FAM110C	1319	15.4602
CENPW	737	15.4503
RNF150	3459	15.3842
ALKAL2	155	15.3618
TNFRSF11A	4260	15.3574
SCARA5	3579	15.3533
PYDC1	3289	15.3261
ETNPPL	1292	15.3206
TRAPPC2L	4309	15.2958
DDAH2	1023	15.2576
EFNB2	1192	15.2526
MESP1	2456	15.2448
SCPEP1	3594	15.2182
SGSH	3663	15.2154
RASGEF1C	3348	15.1854
CORO1A	888	15.157
PYCR1	3287	15.1398
LSM3	2329	15.1344
DOC2A	1114	15.131
SVOP	4025	15.1274
C2orf80	507	15.1247
ELFN2	1214	15.1238
FAM149A	1332	15.0967
TMEFF2	4174	15.0925
GRIA1	1656	15.0877
DYNLL1	1167	15.0848
TIMM10	4152	15.0453
BPHL	437	15.0426
SNHG8	3845	15.027
SCN9A	3593	15.0225
SLC26A4-AS1	3745	15.0101
AP3S1	219	15.0077
KLF8	2065	14.996
HRH1	1796	14.9609
CHMP1A	780	14.9554
MCUR1	2434	14.9172
TMEM176B	4204	14.9051
UBA52	4406	14.892
EPOP	1267	14.8814
NDUFAF8	2668	14.8532
NKD2	2726	14.819
MYADM	2599	14.8176
PCSK5	2963	14.8004
C12orf45	464	14.7997
PTCHD1	3246	14.77
SEMA4F	3626	14.7685
DDRGK1	1026	14.7151
TMEM130	4183	14.7058
SMIM29	3824	14.6947
SNRNP27	3848	14.6892
LRRC2	2301	14.6857
C5orf49	517	14.6765
EFHC2	1190	14.6583
AMIGO2	165	14.6506
POLR2L	3129	14.6457
ENOX1	1247	14.6266
GSTM3	1687	14.6168
DDA1	1021	14.6099
GNG2	1605	14.6008
CHST1	792	14.5975
FREM3	1487	14.5797
HBQ1	1719	14.579
SUSD1	4019	14.535
KCNG3	1990	14.5346
SSSCA1	3940	14.5202
NUDT14	2812	14.5165
IL13RA2	1875	14.5084
TMEM200A	4209	14.5014
STYK1	4010	14.4952
RAPGEF4	3335	14.4892
MYB	2601	14.482
VSIG10L	4497	14.4687
FKBP1A	1449	14.4247
B4GALT2	375	14.4236
WTIP	4546	14.3999
DOC2B	1115	14.3641
LOC100288911	2221	14.3618
ARHGAP33	251	14.3506
C6orf52	521	14.3432
CNIH2	844	14.3341
PDE2A	2967	14.3265
PPEF1	3145	14.3258
TRIM27	4319	14.3148
CYP46A1	986	14.3143
GABRA3	1517	14.2936
BCKDK	397	14.2802
TMEM176A	4203	14.2743
FAM120AOS	1322	14.2713
FKBP1B	1450	14.2614
BCRP2	407	14.2448
TSPAN33	4359	14.2433
PACRG	2889	14.2391
PYCR3	3288	14.2389
GMFG	1592	14.2295
ARHGDIG	262	14.2254
KCTD4	2022	14.2248
MT2A	2576	14.1883
RIOX2	3438	14.1871
SMAD3	3809	14.172
MYH7	2610	14.1642
MDGA1	2437	14.1262
ADGRG1	91	14.0937
FAR2P1	1391	14.0893
TDRD9	4105	14.0869
PSORS1C1	3241	14.0845
HSD11B1L	1807	14.0795
C20orf27	499	14.0763
ECHDC3	1177	14.0748
ST6GALNAC5	3955	14.0632
TOM1L1	4275	14.0514
SLC25A23	3735	14.0489
FBXO2	1406	14.0468
MAST3	2410	14.0458
MUM1L1	2594	14.0434
CDH4	699	14.0383
GPRIN2	1646	14.0356
SHISA9	3684	14.0341
WFS1	4533	14.0095
DNAAF4	1091	14.0077
SOX9-AS1	3880	13.9853
RIIAD1	3430	13.9847
MT1B	2568	13.9773
PNMT	3120	13.9762
HTR7P1	1828	13.9268
PLAC9	3063	13.9073
PINLYP	3044	13.858
CDH9	703	13.8441
MTCH1	2581	13.8288
PCDH19	2938	13.8212
CGREF1	762	13.7986
DNAH2	1095	13.7976
TSEN34	4349	13.7901
LINC00461	2158	13.7802
TSTD1	4367	13.7519
LINC01485	2192	13.7518
CYB5D2	973	13.7373
MARCKS	2406	13.7341
COG1	866	13.7319
WFDC1	4529	13.729
PTGER4	3251	13.716
GUK1	1701	13.7049
LARGE1	2114	13.6893
CDH8	702	13.6544
LYPD1	2351	13.6166
MT1JP	2572	13.6103
RTN4RL2	3537	13.5523
SARNP	3571	13.5501
TYRO3	4402	13.5495
CETN2	754	13.5485
CNN3	847	13.5285
CNR1	852	13.5251
LOC729970	2276	13.509
LSM4	2330	13.4939
ZC3HAV1	4584	13.4915
HCG23	1721	13.4768
RTP1	3538	13.4753
NOL4	2741	13.4752
SMAD2	3808	13.4508
NKAIN2	2723	13.4495
CNTN1	856	13.4432
CAMK2D	568	13.4398
LINC02482	2201	13.4316
NPY1R	2765	13.4293
LOC441052	2261	13.4231
MT1G	2571	13.3994
DGKB	1052	13.3888
E2F3	1173	13.3851
SFTPD	3658	13.373
SPON2	3906	13.3718
MPV17L2	2537	13.3592
CANX	577	13.3588
SLC30A10	3755	13.3559
MTA3	2578	13.3499
ZCCHC18	4589	13.3491
VEZT	4482	13.3409
LOC440934	2260	13.3353
PLPPR4	3098	13.3294
MRPS33	2559	13.3287
SLN	3806	13.3172
GSS	1683	13.3144
CD63	675	13.3133
LOC642852	2264	13.3106
ARHGAP28	247	13.3071
HACD4	1707	13.2827
EMG1	1231	13.2678
E2F5	1174	13.2604
GNB4	1602	13.2594
DNAH14	1094	13.2523
ARHGEF28	268	13.2398
S100A13	3554	13.2342
LMO3	2212	13.228
EXOC6	1297	13.2259
DYRK2	1169	13.219
DPF1	1125	13.1992
MR1	2539	13.1984
MT1X	2575	13.1974
KCNA5	1979	13.1938
RBM8A	3374	13.1905
S100A16	3555	13.187
NIT2	2721	13.1848
SELENOW	3619	13.18
JPT1	1961	13.1786
CACNG3	551	13.1602
TXN	4400	13.1476
CD83	679	13.141
NAV3	2652	13.1404
LAMA1	2103	13.1366
EPHA10	1257	13.1343
FAM129B	1326	13.1214
GTF2H5	1694	13.0962
AKR7L	146	13.086
SIL1	3695	13.0853
SP5	3881	13.073
C1R	488	13.0566
ZNF436	4656	13.0393
DCAF11	1002	13.0361
CD24	667	13.0198
TMEM53	4232	13.0194
MT1L	2573	13.0067
STK25	3983	13.0058
MT1A	2567	12.9969
TTYH1	4381	12.9954
RGS20	3414	12.9869
PNPLA3	3123	12.9764
LRRC56	2311	12.9582
FZR1	1512	12.9572
TMEM54	4233	12.9503
TMEM108	4178	12.9437
MAN1A1	2377	12.9436
CCKBR	648	12.9301
TLN2	4167	12.9283
STX1A	4004	12.9212
LOH12CR2	2279	12.9175
EMID1	1232	12.9135
PEX10	3001	12.9065
LOXL1	2283	12.9007
ARHGAP4	254	12.8938
C16orf58	472	12.893
MKL2	2504	12.8896
JPH3	1959	12.8801
MACROD2	2363	12.8796
LRRC73	2316	12.8757
RRAS2	3508	12.8717
SPRN	3910	12.8493
PRKCG	3198	12.8434
CTC1	948	12.8414
MT1E	2569	12.8348
ADRA2C	106	12.831
SUMF1	4015	12.826
HES4	1748	12.824
FGD3	1422	12.8075
WNT7B	4545	12.8062
DACH2	992	12.7921
AP2B1	217	12.7814
GNB2	1600	12.7757
ACKR3	33	12.7725
TAF10	4053	12.77
CDH10	694	12.7677
RAVER2	3361	12.7586
ADIRF	97	12.7544
VIT	4485	12.749
DIAPH3	1064	12.7437
ROBO1	3473	12.7367
PTGES	3252	12.7293
MANEAL	2378	12.7206
THTPA	4145	12.7178
RER1	3393	12.7147
PALM	2899	12.7066
MAPK1	2394	12.673
VSTM2L	4501	12.6637
GOLT1A	1615	12.6609
ADTRP	110	12.6584
ONECUT1	2847	12.6327
PLXNA1	3104	12.6307
GSTM5	1688	12.6301
CCDC68	634	12.6275
ARPP19	297	12.5963
YWHAH	4564	12.5958
SPATC1L	3890	12.5844
LINC00900	2174	12.5766
CREM	919	12.5599
GCNT1	1550	12.5417
FADS2	1312	12.5398
EYA2	1301	12.5344
CEP170B	743	12.5251
PAX6	2920	12.5038
GPNMB	1629	12.502
FOXRED2	1483	12.4977
SLC26A4	3744	12.4729
TKFC	4161	12.4698
RCN1	3382	12.4679
CALHM6	563	12.4647
UFC1	4427	12.4593
DDN	1025	12.4476
ARHGAP5-AS1	257	12.444
ADGRV1	95	12.442
CA10	528	12.4384
ZNF350	4645	12.4367
TRABD2A	4302	12.4172
NLE1	2730	12.4157
LINC02217	2199	12.4078
FAH	1314	12.4043
KLK5	2080	12.391
EFEMP2	1188	12.3868
DIRAS3	1071	12.3732
GPR88	1644	12.3654
MT3	2577	12.3606
PMVK	3113	12.3515
NUPR1	2825	12.3474
NEBL-AS1	2673	12.3366
SYN2	4032	12.3303
PAMR1	2901	12.324
ACTG1	48	12.3229
APOPT1	234	12.3213
RPL36	3493	12.3141
ANKRD50	198	12.3135
GGCT	1561	12.3133
GNPTAB	1607	12.3099
TBC1D24	4074	12.2798
PGM2L1	3008	12.2725
PRNP	3204	12.2723
RANBP3L	3331	12.2679
HES5	1749	12.2669
YJEFN3	4559	12.2609
FNBP1L	1465	12.2608
SH2D5	3667	12.2593
PSD3	3229	12.2544
GLOD4	1581	12.2504
LOC101927752	2238	12.246
IGSF22	1871	12.2217
SMIM10L2B	3820	12.2087
PPP5D1	3177	12.2055
ASH2L	312	12.2053
RPL12	3487	12.199
COCH	865	12.1986
FDPS	1413	12.1981
NUDT16L1	2813	12.194
HMGCR	1779	12.1796
HRASLS	1794	12.1759
FAM102B	1315	12.1685
FIGNL2	1441	12.1654
SLC2A12	3752	12.1642
GPM6A	1627	12.1586
HRAS	1793	12.1569
APOE	230	12.1486
JMJD4	1956	12.1476
LY86-AS1	2347	12.1403
PSME1	3238	12.1337
LGI4	2142	12.1323
RASL11B	3355	12.1316
CHMP4A	782	12.1309
SST	3941	12.125
TMEM150C	4193	12.1248
FTH1	1498	12.1229
NWD2	2831	12.1018
P2RX5	2880	12.0891
CTNND2	955	12.079
ASS1	319	12.076
SKAP2	3706	12.0759
ATP6V1C1	349	12.0682
GNG12	1604	12.0601
ARMC10	286	12.0582
HCST	1728	12.0577
CPNE5	902	12.0519
NISCH	2720	12.0509
SRRD	3929	12.0345
SHISA5	3682	12.0265
GSKIP	1681	12.0208
MEA1	2443	12.0076
CCDC189	625	11.9963
SLCO1C1	3796	11.9881
RIPK2	3439	11.9728
SLC4A3	3782	11.9631
CDKN2D	715	11.9531
LYN	2349	11.9466
SLC39A12	3769	11.9454
CRYM	935	11.9429
HTR7	1827	11.936
RNASEH2C	3452	11.9352
MT1F	2570	11.9249
FZD2	1506	11.9148
NPHS1	2756	11.9141
BEGAIN	410	11.9093
HMGCS1	1780	11.8906
CCDC148	615	11.8861
ARL16	277	11.8654
NUDT10	2810	11.8642
PDGFRA	2973	11.8566
SLC35F2	3761	11.8507
NFKBIE	2705	11.8465
NUS1	2827	11.8464
COL5A3	880	11.8252
SLC39A4	3772	11.8068
LOC100507516	2230	11.7806
DHX58	1062	11.7696
DACT1	993	11.7688
FAM181A	1340	11.768
ACOT2	37	11.7575
LINC00484	2162	11.7492
ADCY7	81	11.7422
CAP1	578	11.7294
GRIK2	1659	11.7194
TDRKH	4106	11.7113
ARL15	276	11.709
CHRDL1	787	11.7061
RAB32	3302	11.6859
HDC	1733	11.6775
MAFG	2368	11.6775
SMARCD3	3812	11.6765
ADAMTS19	71	11.6676
ANKRD30B	191	11.6638
PUSL1	3280	11.6635
SH3BGRL3	3671	11.6572
SOWAHA	3873	11.6564
MRPS16	2556	11.6429
LTBP4	2335	11.6353
PPIL6	3151	11.6209
KCTD15	2021	11.6186
PLXNC1	3106	11.6085
ACADL	27	11.6019
GPM6B	1628	11.5912
NEDD4L	2678	11.5905
GRB14	1652	11.5862
IL17D	1877	11.5852
SRM	3925	11.5822
LOC100129291	2216	11.5785
LOC100507351	2227	11.5745
TMEM238	4220	11.5693
UMPS	4435	11.5556
MAGEH1	2371	11.5527
TNIK	4265	11.5469
PSMB7	3235	11.5219
RNF181	3465	11.5157
STX12	4001	11.5147
PRAF2	3179	11.5138
C2orf69	505	11.4987
IGFBP5	1865	11.4866
AQP4	236	11.4786
PHACTR3	3011	11.4664
CBLN1	602	11.4619
LOC93622	2278	11.4568
UBL5	4420	11.4555
ELL3	1217	11.4457
LMO1	2210	11.4385
FARP1	1393	11.4353
ZCCHC17	4588	11.4338
RGS4	3416	11.4311
MARCH1	2403	11.4308
MAOB	2379	11.4291
IGF1	1862	11.4147
DLK2	1084	11.4134
SYNPR	4039	11.4088
POLR2G	3127	11.3966
SPICE1	3899	11.395
HNRNPC	1784	11.3922
CDC42BPB	687	11.3861
DNALI1	1109	11.3771
OR14I1	2855	11.3768
LINC01094	2178	11.3709
PLTP	3101	11.3673
FOXN3-AS1	1479	11.3658
RPL41	3495	11.3638
PTRH1	3271	11.3617
GLT8D2	1588	11.3613
ALPL	159	11.3586
TPST1	4298	11.3383
TMEM164	4198	11.3383
SELENBP1	3617	11.3322
YWHAZ	4565	11.3261
TNNI3	4269	11.3221
ISG15	1923	11.3201
GASAL1	1544	11.3187
HGH1	1754	11.31
LOC101927420	2237	11.2935
DIO2	1066	11.2919
ICAM5	1833	11.2857
ACTC1	47	11.2853
GABBR1	1514	11.2833
NR4A3	2780	11.2818
FABP3	1307	11.2741
RTL8C	3532	11.2726
WLS	4538	11.2682
DZIP3	1171	11.2668
CPAMD8	893	11.2578
ERLIN1	1279	11.2534
CIB1	798	11.2446
GTF2F2	1692	11.2442
WDR6	4523	11.2417
TRIM24	4318	11.2371
ICAM3	1832	11.2316
FUOM	1500	11.2297
CCDC90B	643	11.2257
CDC42SE2	691	11.2243
SLC29A3	3749	11.215
DLG2	1080	11.2097
CD6	674	11.2052
LYRM9	2358	11.198
B3GAT1	371	11.1899
GRID2	1657	11.1829
PTHLH	3255	11.1727
SIN3B	3696	11.147
DLL3	1085	11.1327
LRRTM4	2328	11.1316
ADRB2	108	11.12
CCDC3	629	11.1099
GPRIN1	1645	11.1051
ST6GALNAC6	3956	11.1045
NAGK	2642	11.1003
CPE	894	11.0967
DOK1	1118	11.0965
FOLR2	1473	11.0956
GPC4	1620	11.086
COL21A1	874	11.0838
GLUD2	1590	11.0687
NOVA2	2751	11.0668
NUDT4	2818	11.0662
AKR7A2	144	11.0596
CEP83	747	11.0549
EHBP1L1	1200	11.0513
TAMM41	4057	11.0499
EPB41L4B	1255	11.0483
SLC8A2	3792	11.0417
SLC2A4RG	3753	11.0401
P2RY13	2884	11.0305
PRMT6	3202	11.0268
ANOS1	208	11.0175
TUNAR	4395	11.0093
SERTM1	3647	11.0088
RRP7BP	3514	11.0039
BCL7C	404	11.0009
ADAP2	78	10.9945
MIR7-3HG	2499	10.9932
FGF2	1428	10.9927
GPR68	1642	10.9884
LYRM2	2355	10.9654
RNASEH2A	3451	10.965
OAF	2834	10.9648
LOC728392	2269	10.9642
CRLF1	926	10.9596
ALDH2	152	10.959
FAM107A	1317	10.9528
JUN	1962	10.9524
WDR54	4522	10.9524
TBC1D13	4070	10.9419
TM7SF2	4171	10.9369
PHF20L1	3014	10.9345
ERI3	1274	10.9337
CARD17	585	10.9221
IMPACT	1891	10.9038
TMEM59L	4234	10.8975
C17orf67	476	10.8948
AZIN1-AS1	366	10.8871
RLBP1	3443	10.8796
ME1	2440	10.8751
PPP1R32	3164	10.8675
ADM5	99	10.8664
CPLX3	899	10.8653
BAIAP2	387	10.858
SGSM2	3665	10.8539
ATOX1	331	10.8536
PIK3CD	3037	10.8515
TUBB4B	4388	10.8431
JPH4	1960	10.8398
SYTL2	4047	10.8373
TECPR2	4107	10.8282
TENM3	4115	10.8265
FSTL5	1497	10.824
CYP26A1	983	10.8106
CCNYL1	661	10.8062
ISOC1	1925	10.8043
SLC30A3	3756	10.8019
DDX10	1027	10.8009
SIDT1	3690	10.784
CMAS	832	10.7833
NBDY	2655	10.7824
CYHR1	980	10.7824
L3MBTL4	2101	10.7799
ETFB	1290	10.775
SOX11	3876	10.7735
ENO1	1245	10.7699
LMAN2L	2206	10.7688
CA11	529	10.7661
GGN	1563	10.7605
NTNG2	2805	10.7594
ORC6	2862	10.7559
PSMG3-AS1	3240	10.7423
RTBDN	3527	10.7402
CERS1	751	10.7277
CAMKV	575	10.7184
BCAN	395	10.7149
RSPO3	3523	10.6989
RXRA	3548	10.6987
TBC1D26	4075	10.6977
STK17A	3981	10.6915
RIMBP2	3434	10.6901
HECTD2	1739	10.687
TSPOAP1	4363	10.6738
ST20	3945	10.6726
LOR	2282	10.6711
ZNF229	4634	10.6699
ARMCX2	289	10.668
NT5DC2	2800	10.6589
TTPAL	4379	10.6567
ENC1	1243	10.6556
FAM86C1	1379	10.6416
COG5	868	10.6351
ASXL3	323	10.6336
RAPH1	3338	10.6324
A1BG	1	10.6277
CKS1B	809	10.6217
OGG1	2842	10.6135
SNAPC5	3835	10.5907
CLU	829	10.5885
ME3	2442	10.5883
B3GALNT1	367	10.5881
CLDN10	813	10.5821
FAM207A	1351	10.5807
MORN4	2526	10.5667
CMTM8	840	10.5637
TMEM256	4224	10.5604
CDC42	686	10.5548
LOC105374546	2248	10.552
BRWD1	445	10.5514
ZNF710-AS1	4678	10.5267
SLIT3	3803	10.5258
MYDGF	2607	10.5225
SEMA6B	3629	10.5204
LOC102724156	2244	10.514
ADCY2	79	10.5132
NEUROD6	2695	10.5132
FILIP1	1442	10.5069
APCDD1	224	10.5063
PTPRR	3269	10.503
GAP43	1538	10.4754
C6orf118	519	10.4727
PCDH17	2937	10.4718
SIGIRR	3692	10.457
IKBIP	1872	10.4565
TNFAIP8L1	4258	10.4542
TYW5	4405	10.4475
C1orf194	493	10.4474
VAT1	4471	10.4448
GULP1	1702	10.4294
MRPL28	2552	10.4255
MYRIP	2629	10.4187
TRAPPC6A	4310	10.4161
GNG10	1603	10.416
CDC42EP4	689	10.4098
SLC27A3	3747	10.4097
SUB1	4011	10.3932
ACTR10	52	10.3888
RUNDC3A	3541	10.3819
IFT27	1858	10.3813
TP53BP1	4284	10.3729
HSPB11	1816	10.3712
GPT2	1648	10.3619
ZFP69	4606	10.3577
CASTOR1	597	10.3556
MZT2A	2630	10.3483
SARDH	3569	10.3455
CLPB	825	10.3428
PPDPF	3144	10.3409
BBOX1	393	10.3383
AK4	133	10.3379
PON3	3133	10.3332
TMEM106C	4176	10.3251
GRP	1674	10.3141
FZD8	1510	10.3138
PON2	3132	10.3126
APOC1	229	10.3032
ARHGDIB	261	10.3007
SLC25A18	3733	10.2772
A1BG-AS1	2	10.2753
EFEMP1	1187	10.2751
ACSF2	42	10.2657
C1QB	482	10.2627
UHMK1	4430	10.256
AP1M1	214	10.2528
SNCG	3838	10.2469
ARL10	274	10.2431
GLI3	1578	10.24
SSTR2	3943	10.2356
PHF13	3012	10.2325
SAP30BP	3566	10.2272
CHL1	778	10.2174
AIFM2	126	10.2092
FAM49A	1367	10.2091
FAM117A	1320	10.2041
GPC5	1621	10.1992
EIF4EBP1	1209	10.1983
ARFGEF3	242	10.1919
DYRK3	1170	10.1898
FILIP1L	1443	10.1858
ADORA2B	101	10.1691
PBXIP1	2927	10.1669
NELFE	2688	10.1669
SLC39A10	3768	10.1647
CCR1	662	10.1644
CRMP1	927	10.1623
NNAT	2738	10.1619
TRIM22	4317	10.1604
DHDH	1056	10.1585
FZD9	1511	10.1558
HOPX	1787	10.1529
TXLNB	4399	10.1512
MLC1	2510	10.1485
EZR	1304	10.1444
DIAPH2	1063	10.128
PPP1R1A	3161	10.1262
FTL	1499	10.1249
SAMD14	3560	10.1245
GRASP	1651	10.1136
NPDC1	2753	10.1127
AKAP8	140	10.1093
PLB1	3068	10.0979
UQCC2	4444	10.0977
LINC01547	2193	10.0975
ARHGEF40	269	10.0966
SDK2	3603	10.0965
GRM8	1673	10.0833
NR2E1	2773	10.0828
TSPAN4	4360	10.0778
NMNAT3	2735	10.0758
BYSL	458	10.0638
KIAA1024	2032	10.0626
ARRB1	298	10.053
SLC17A7	3718	10.0505
NCAM2	2658	10.0437
C2orf73	506	10.0403
ADGRA3	88	10.0388
OLFM3	2844	10.0353
ADAMTS8	73	10.0326
TRPV2	4344	10.0298
ENKUR	1244	10.0234
ST5	3951	10.0072
KLHL25	2074	10.0016
TUSC3	4396	10.0006
VWCE	4506	9.99817
MYBPC1	2603	9.99165
PERM1	2999	9.98135
NUPR2	2826	9.9741
PSENEN	3231	9.97137
KLHL35	2077	9.96361
ACTR3B	55	9.96279
C1QA	481	9.96219
ERCC2	1271	9.96031
ACOX2	39	9.95953
GBA	1546	9.9417
TEK	4110	9.93215
TMEM208	4213	9.92851
GPR150	1633	9.92521
SMIM4	3828	9.92264
OTUB2	2874	9.92175
TMEM107	4177	9.91609
NUDT18	2815	9.91574
PAXBP1-AS1	2922	9.91554
TPM3P9	4295	9.91105
PRSS23	3223	9.91036
NPPA	2759	9.90738
FAM47E	1366	9.90617
ANKRD19P	182	9.90091
ZNF727	4682	9.89879
MRC1	2542	9.89204
GRIN2C	1664	9.88885
NOL4L	2742	9.87795
LRRN2	2324	9.87548
GLUD1	1589	9.86562
NEK6	2687	9.85824
HBZ	1720	9.85659
DPP10-AS1	1129	9.85342
GABRB3	1521	9.85084
CASP1	592	9.84368
CCL28	651	9.84197
CABYR	537	9.84087
SMIM24	3822	9.83997
NHLRC1	2710	9.83251
ARHGDIA	260	9.82612
HEBP1	1736	9.82493
BABAM2	381	9.82433
STK32C	3985	9.822
LARS2	2117	9.82111
IDH2	1839	9.81803
KCNK2	2004	9.81766
C2CD2L	502	9.81495
DCTPP1	1018	9.81253
PNMA8A	3118	9.80934
HPCAL1	1789	9.79744
ACOX3	40	9.79731
KIRREL3	2056	9.79273
AIF1	125	9.7925
CALB1	558	9.78899
PACSIN1	2892	9.78739
LOXL3	2284	9.78552
NUDT2	2816	9.78159
FAM19A1	1348	9.78115
GPR143	1632	9.77445
SSR4	3938	9.77381
MRPL37	2553	9.7732
ZFP64	4605	9.77229
SEC24D	3610	9.76769
MZT2B	2631	9.76565
TXNL4A	4401	9.75756
LONRF2	2280	9.75679
IPO5P1	1913	9.75069
PDLIM3	2978	9.74341
LAMB1	2107	9.74269
HDAC9	1732	9.74149
ADGRB3	89	9.74072
WIZ	4537	9.73912
HSBP1	1804	9.73627
SCUBE2	3597	9.72375
TMEM120A	4181	9.72003
EIF1	1203	9.71963
CCBE1	606	9.71703
PRMT2	3201	9.71106
OCA2	2838	9.70589
LOC728715	2272	9.70514
HGF	1753	9.70069
WDR25	4519	9.68251
NAXE	2653	9.67358
SAMD15	3561	9.67039
WDR31	4520	9.66587
GGCX	1562	9.6658
EXD3	1295	9.66391
TLL1	4166	9.66205
FDX1L	1415	9.65619
VPS26B	4489	9.65349
FAR2P2	1392	9.65166
VSIG4	4498	9.64801
SERPINF1	3643	9.6471
FBXL2	1403	9.638
NECTIN2	2676	9.63789
PGRMC1	3009	9.63553
CADM1	555	9.6349
RGS14	3411	9.62917
RNF157-AS1	3462	9.62643
INSM1	1902	9.61955
ABCC12	10	9.61732
GATB	1545	9.61144
ARF3	241	9.60867
LINC02076	2197	9.60279
DRAIC	1144	9.60252
SEMA3D	3623	9.60055
NETO2	2691	9.59277
AP3M2	218	9.59269
RAB34	3303	9.58496
MT1M	2574	9.58309
DUSP3	1158	9.58236
GSTO2	1689	9.57446
SAMD9	3564	9.5742
CLEC4G	818	9.57118
MGAT4B	2471	9.5693
APBB1IP	223	9.56776
LINC01750	2196	9.5667
ANKLE2	176	9.56586
TMEM136	4189	9.56585
GMIP	1593	9.5632
PKD2L1	3057	9.55561
CFAP44	755	9.54353
IL12RB2	1874	9.54202
CCDC153	618	9.54144
SIRPA	3699	9.53913
TIMP2	4157	9.5335
GHR	1566	9.53252
GRM3	1669	9.52446
ARHGAP45	256	9.52031
VPS37B	4493	9.51879
CAPN12	581	9.51294
CELF4	727	9.50988
TBCA	4080	9.50696
BHMT2	420	9.50497
DENND1A	1036	9.50382
MMAB	2515	9.49888
SYT10	4040	9.4972
PRPH2	3210	9.49651
NTSR2	2807	9.49478
ABCC6	12	9.49049
STON2	3991	9.48675
KCNB2	1982	9.48248
POLR3GL	3130	9.48175
RNF7	3471	9.47618
SLC27A5	3748	9.47412
MED16	2446	9.4687
ENTPD6	1250	9.45826
WNT4	4542	9.45716
PSMB1	3233	9.4567
TIMP4	4158	9.45517
DPYSL4	1141	9.44988
JAKMIP1	1949	9.44278
GJA1	1571	9.44215
GOLM1	1614	9.43601
GPR6	1641	9.4338
PLIN5	3089	9.42919
TUBB	4384	9.42728
NHP2	2712	9.42435
NPTX2	2762	9.42316
SLC35A2	3757	9.4174
PCBP3	2931	9.41398
HSD17B14	1809	9.41343
CIB2	799	9.39773
RBBP7	3363	9.39167
TMEM47	4231	9.38233
SLC1A4	3721	9.38131
P2RY12	2883	9.37972
IQCA1	1915	9.37939
KXD1	2097	9.37509
TEKT2	4111	9.37491
CALB2	559	9.36525
MIR99AHG	2501	9.36303
PKIB	3059	9.35977
DENND1C	1038	9.35845
ITPRIPL2	1944	9.35793
HYI	1829	9.35647
TRIM36	4322	9.35635
PALMD	2900	9.35536
APTR	235	9.35097
SCAPER	3578	9.34701
SMAD1	3807	9.34597
MEDAG	2448	9.34383
SCG3	3581	9.33955
RAB35	3304	9.33771
SH3GL3	3672	9.33763
CA4	532	9.33563
MAPK8IP1	2400	9.3354
NUTF2	2828	9.33339
CPT1C	910	9.33089
DMGDH	1087	9.32799
PRDX4	3187	9.32333
RPL32	3491	9.31905
CALML3	564	9.31743
PLPBP	3092	9.30731
C12orf75	467	9.30609
TCTA	4097	9.30537
TBXA2R	4086	9.30401
PSME2	3239	9.30261
ERC2	1269	9.30127
HSPB3	1818	9.29061
PAK3	2898	9.27787
CCDC8	637	9.27686
LOC441666	2263	9.27347
LSM7	2331	9.2728
RNASET2	3453	9.26666
HEYL	1752	9.26643
DCAF4	1006	9.2657
LOC101927027	2234	9.2615
RPL39L	3494	9.25402
PTPRZ1	3270	9.25371
EARS2	1175	9.23763
DNAL4	1108	9.22997
ASL	315	9.22224
XKR4	4550	9.2205
CELF6	729	9.2171
STIM1	3979	9.21532
MAFK	2369	9.21314
SOX4	3878	9.21228
CAPG	579	9.20481
DHRS4	1059	9.19376
CHST9	796	9.18926
MGMT	2476	9.18493
PRRG3	3216	9.18348
LSP1	2332	9.16963
CYB561	972	9.16798
GPR34	1640	9.16619
OVOL2	2876	9.16437
ACAT2	30	9.1607
COL23A1	875	9.15682
ATP9A	356	9.14947
GABRE	1523	9.14883
RPS18	3499	9.14146
ZFP36L1	4604	9.14126
TMEM42	4229	9.1375
RTL8A	3531	9.13117
OBSCN	2837	9.12931
P2RY6	2885	9.12775
SRGAP1	3923	9.12665
OPTN	2854	9.11799
SERP1	3640	9.11594
SPINT2	3903	9.10988
DHCR7	1055	9.09804
C1QC	483	9.09414
CELF5	728	9.09409
NPY5R	2766	9.09317
RTN4RL1	3536	9.08553
C5orf30	516	9.08029
HPCA	1788	9.07385
BAIAP2L2	388	9.06976
ACSL4	43	9.06608
PLPP4	3093	9.05784
APOM	233	9.05334
ADRA1B	103	9.05048
FERMT2	1419	9.0399
ISYNA1	1926	9.03939
FAM86B3P	1378	9.03904
STK17B	3982	9.03856
NAA10	2636	9.03782
DERL2	1048	9.03743
GSTM2	1686	9.03564
GPSM1	1647	9.02551
ALDH9A1	153	9.02136
FAM171A2	1337	9.02098
WDR17	4517	9.02084
TBCB	4081	9.01181
S1PR1	3558	9.00634
STOX1	3992	9.00418
ZSWIM9	4704	8.99888
RMI2	3448	8.99453
GAR1	1539	8.99435
TBC1D14	4071	8.99342
RAB3C	3308	8.99282
RGMB	3406	8.99267
BORCS7	436	8.99053
GALNT17	1533	8.98959
GABRG1	1524	8.98582
ADGRL3	93	8.9833
ACOT8	38	8.97257
WDFY4	4513	8.95319
LOC100240735	2219	8.94396
RPL27	3489	8.94352
SHANK1	3675	8.94335
GALM	1529	8.93814
PCDH15	2936	8.92855
SLC22A18	3725	8.92596
LRCH2	2291	8.92478
KIF2A	2049	8.92441
GALNT14	1531	8.92044
IL1B	1881	8.90659
LUZP2	2340	8.90518
MAGED1	2370	8.90407
TSPAN18	4357	8.89597
CYTOR	990	8.89411
ACSM5	45	8.87805
WDR13	4516	8.86091
TNS3	4273	8.85604
NDUFC2	2670	8.85484
METTL6	2463	8.85002
RSU1	3526	8.84861
DCAF15	1004	8.83789
ASB6	307	8.83242
CDC42P3	690	8.82773
RGS10	3409	8.82698
EXOC3-AS1	1296	8.82381
SQOR	3918	8.82133
PMM1	3111	8.8159
FAM184A	1341	8.80736
TPD52	4291	8.80033
ARMCX1	288	8.79157
ALOX5	157	8.78614
CASK	591	8.78528
DNAJC2	1101	8.77665
MAP1LC3A	2381	8.77588
MPI	2531	8.77205
TNFRSF14	4261	8.76802
TOX3	4282	8.75258
CTSH	958	8.75061
PACS1	2890	8.74915
CCDC167	619	8.74393
TIMP1	4156	8.73955
POLR2I	3128	8.73909
DUSP18	1157	8.73908
LHX2	2146	8.716
BTBD9	451	8.70514
DPP10	1128	8.70168
PLEKHO2	3088	8.69945
MFSD12	2466	8.6966
GLI1	1577	8.6948
SNTB1	3852	8.69467
BFSP1	416	8.69428
RPH3AL	3486	8.69419
KLF10	2060	8.68415
SYNGR3	4036	8.68308
KIF17	2044	8.68036
LOC100506271	2225	8.67344
NEURL1B	2692	8.67221
CCDC85A	640	8.67029
LINGO3	2204	8.66864
FAM86FP	1381	8.66462
UCHL1	4424	8.66267
ACP1	41	8.65702
LST1	2333	8.65639
LYPLAL1	2354	8.65051
CSGALNACT1	941	8.64277
HDGFL3	1735	8.63734
ZRANB3	4697	8.63273
CYBB	976	8.62564
GLP2R	1582	8.61966
FGFBP3	1432	8.61946
RASAL3	3344	8.59896
ZBTB44	4577	8.59864
LOC105372480	2246	8.59589
SLC44A3	3775	8.59067
CNGB1	843	8.58556
DHRS9	1060	8.58345
SELENON	3618	8.57891
GTF3C6	1696	8.57781
STMN1	3988	8.57587
SORBS2	3866	8.56522
VKORC1L1	4486	8.55317
COL11A1	870	8.55249
FIP1L1	1444	8.54845
FAM241B	1363	8.54547
TRIB3	4315	8.54118
DEAF1	1034	8.53893
FSIP1	1494	8.53633
MED8	2447	8.52878
C14orf132	469	8.52818
RRAGD	3507	8.52781
HILS1	1757	8.5241
AKR1C3	142	8.52127
CRIM1	922	8.5155
COL10A1	869	8.51408
CARTPT	588	8.50464
C16orf95	474	8.50237
EMP3	1239	8.49199
PPP1R9B	3169	8.48616
CDH11	695	8.48437
GDF10	1553	8.47735
CD53	672	8.47355
NELL2	2690	8.47259
SCN2A	3587	8.45812
RSPO4	3524	8.45354
LRRC42	2308	8.45136
TP53I11	4285	8.44324
CCK	647	8.44157
IDNK	1843	8.44143
LOC101928111	2242	8.44032
SHC1	3677	8.43796
IL17RD	1880	8.43796
ACVR2A	59	8.43136
SH3GLB1	3673	8.4292
LOC101060091	2231	8.42221
CHMP2A	781	8.41094
KCNQ1	2010	8.40699
KRT83	2094	8.40347
TYROBP	4403	8.39734
PXMP4	3284	8.39586
VPS37C	4494	8.39182
CSF1R	940	8.39092
PIM2	3041	8.38333
GABRA2	1516	8.3819
SIGLEC11	3693	8.3661
SFRP1	3657	8.36556
GOLGB1	1613	8.36179
CD68	676	8.35635
SPRY1	3911	8.35614
RYR1	3551	8.35512
PTBP2	3243	8.34879
CCDC85C	641	8.34878
TFEC	4128	8.34726
TCF7L1	4092	8.3384
MAGIX	2375	8.33482
HTR2C	1825	8.32658
CERS6	752	8.32564
MYL12B	2612	8.32255
CELF3	726	8.32076
TRIP12	4332	8.32044
AMN1	167	8.30832
ZDHHC14	4593	8.28842
GALNTL5	1535	8.28327
RNF182	3466	8.27404
ATG7	329	8.27024
TGFBI	4132	8.26571
DVL1	1162	8.26262
CNTN3	857	8.26258
SNTA1	3851	8.25348
RRAGB	3506	8.24671
MIF	2488	8.24464
IQCK	1917	8.23367
CD99	681	8.23015
GPD2	1623	8.22623
MCTP1	2431	8.22611
CYS1	987	8.22421
SEC61A2	3613	8.21099
UBE2Z	4417	8.2055
BAALC	379	8.20542
SHISA4	3681	8.20203
CDC34	685	8.20147
CHRM3	788	8.19884
SNX3	3858	8.19256
CPNE8	905	8.19182
PIANP	3026	8.19071
FIBIN	1439	8.18014
MILR1	2489	8.1759
CSPG4	943	8.17449
RTL6	3530	8.17417
CAMK1G	567	8.17192
MPP2	2533	8.16989
ANAPC11	170	8.15681
CCDC112	609	8.15611
RGS22	3415	8.14656
CX3CR1	967	8.14468
HBG1	1717	8.14335
RHEBL1	3423	8.14033
FAM229B	1362	8.12937
FCGR1B	1411	8.11987
KIF26B	2048	8.11156
RAB40B	3312	8.11149
RASA4CP	3342	8.09941
SPRED1	3909	8.09798
LY6E	2343	8.0907
TOMM6	4278	8.08949
CD200	666	8.07337
APMAP	228	8.07121
TMEM132A	4184	8.07078
CALHM2	562	8.05302
DPCD	1124	8.05295
UROS	4448	8.04251
CBFA2T3	600	8.03872
TUBA1B	4383	8.03045
ACTG1P4	49	8.03029
VASN	4470	8.03
PTRH2	3272	8.0265
RSPH1	3519	8.02617
UBE2D2	4410	8.02019
DENND2A	1039	8.0197
TRIB1	4314	8.012
RAB31	3301	8.00129
SWI5	4026	7.98892
LOC101927811	2239	7.98599
SUSD3	4020	7.98229
RILPL1	3432	7.97128
OAZ3	2836	7.96979
SNTG2	3854	7.96649
TMSB4X	4252	7.96511
MDK	2439	7.96415
CFAP70	758	7.96217
CENPF	733	7.95538
RAB13	3297	7.94966
EIF1AY	1205	7.94669
ZNF521	4662	7.94559
COPS4	885	7.93283
FUT9	1501	7.93283
STX7	4005	7.93206
LOC101060391	2232	7.9186
EPHX1	1264	7.90761
GRM1	1668	7.90726
TIMM13	4153	7.90461
TRIM71	4328	7.90047
NUMBL	2822	7.89888
RGS18	3412	7.89244
ITPKA	1940	7.88129
AK5	134	7.87934
C11orf95	462	7.87899
BCL2A1	401	7.87835
GNA12	1595	7.87624
DISP2	1074	7.8746
RTN4R	3535	7.87413
PITPNM2	3051	7.87151
PTRHD1	3273	7.85837
RPL35	3492	7.85566
KIAA1328	2038	7.85471
ERBB2	1268	7.85208
FYB1	1503	7.85123
NICN1	2714	7.84927
RASL10A	3354	7.8488
NBAS	2654	7.84375
RFC3	3399	7.84147
UBE2L6	4413	7.83975
CRYZL1	937	7.82611
TNFAIP8L2	4259	7.82228
ZFHX3	4601	7.81576
DR1	1143	7.80861
CMIP	833	7.8058
MLIP	2512	7.79991
CMTM7	839	7.79096
LOC105378853	2250	7.78621
S100Z	3557	7.77749
ARPC2	294	7.7758
IQCJ	1916	7.77489
C1QL2	485	7.76866
CD33	669	7.76619
PLCH2	3076	7.76506
ALDH1L1	151	7.7581
ELOB	1222	7.75383
SOWAHD	3875	7.75207
LCP1	2124	7.73339
MEST	2457	7.72241
PPP1R1B	3162	7.72221
KCNJ12	1998	7.71941
CASC10	589	7.71688
LOC100130331	2217	7.71374
SSR4P1	3939	7.69764
CISD3	802	7.69746
HBM	1718	7.69719
FAM228B	1361	7.69716
CCNA1	652	7.68781
EDN1	1181	7.68596
SLC2A10	3751	7.68312
PPM1N	3155	7.68225
FGFR3	1434	7.66903
CD81	678	7.65698
SERINC3	3639	7.65497
CLIC5	821	7.65411
SRSF12	3932	7.65403
UNC13A	4436	7.65008
WWC1	4547	7.64622
FCGBP	1410	7.63825
FLRT1	1458	7.6375
DDX54	1033	7.6323
NCAM1	2657	7.63073
VPS29	4490	7.62984
HSP90B1	1810	7.62971
EMX2OS	1242	7.62866
RELN	3390	7.62099
ABHD1	17	7.61685
ACVR2B	60	7.61117
CNRIP1	853	7.60659
RFTN1	3402	7.60277
C11orf1	460	7.60255
KLF6	2064	7.59866
RPS24	3501	7.5924
TMEM173	4202	7.592
ARNT2	292	7.58701
TMEM17	4199	7.58609
MPHOSPH6	2529	7.58188
LOC644936	2267	7.57288
VBP1	4476	7.56027
DENR	1044	7.5583
FOXF2	1475	7.54806
SORCS2	3869	7.54716
DRC1	1146	7.54136
GYG2	1705	7.54053
TMEM200C	4210	7.53973
CLTCL1	828	7.53551
MDFIC	2436	7.53477
TMEM234	4218	7.53201
POC1A	3124	7.52955
RYR3	3552	7.52335
RETREG1	3397	7.51722
SQLE	3917	7.51512
RIN1	3437	7.50547
SIDT2	3691	7.50485
FAM212A	1355	7.5029
PDS5A	2981	7.50039
CMSS1	836	7.49714
ACTR1A	53	7.47359
PDZD2	2985	7.47286
KCNV1	2018	7.47283
TP53TG1	4287	7.47168
NHSL1	2713	7.46966
CDC27	684	7.44276
RAB11FIP1	3294	7.44228
PTCH1	3245	7.43367
NWD1	2830	7.43227
CAMK4	572	7.43002
JMJD7	1957	7.42994
KCNA4	1978	7.42946
YBX2	4558	7.42326
LINC02361	2200	7.42105
CMTM4	838	7.41925
DHRS2	1057	7.41628
CCT5	664	7.41384
CARMIL3	587	7.41149
TMEM65	4235	7.40599
LRRC61	2314	7.39504
ACTA1	46	7.39453
HMGCL	1778	7.37795
NIPSNAP3A	2719	7.36746
GSTM1	1685	7.361
IL34	1885	7.35435
ID4	1836	7.35027
FDXR	1416	7.34582
STARD3NL	3968	7.3408
GDPD2	1555	7.33509
TGFBR3L	4133	7.33464
RCN2	3383	7.33073
SERPINB2	3641	7.31425
PCK2	2955	7.31233
EFHB	1189	7.31224
SLC2A5	3754	7.3093
NIPSNAP1	2718	7.30448
RHOC	3426	7.3032
SPATS2L	3891	7.30077
RFX3	3403	7.29941
ARHGAP6	258	7.29597
CTXND1	963	7.29284
CHST15	794	7.28799
HMGB1	1777	7.28254
RASGRF2	3350	7.28208
CBLN2	603	7.27866
DOK4	1120	7.27088
USP12	4453	7.2691
LIN7B	2154	7.26297
SEC14L2	3608	7.26219
FBXL16	1402	7.26142
CCNH	656	7.25614
IGFN1	1866	7.24266
MRPS6	2560	7.233
PJA1	3053	7.23088
CREG1	917	7.22731
UBE2S	4416	7.22306
VAMP8	4467	7.22186
DPYD	1139	7.21846
CDYL2	720	7.21804
ATP6V0A4	347	7.20825
SLC29A4	3750	7.19744
PPP1R26	3163	7.19302
ZNF219	4632	7.19097
SEMA4A	3624	7.18984
TMEM18	4205	7.17523
SYTL5	4048	7.1727
MAPK7	2399	7.15771
LY86	2346	7.15081
TMEM255A	4222	7.14573
PCDH10	2932	7.138
CDK20	709	7.13511
NGB	2707	7.12948
TMEM94	4243	7.11825
CDC6	692	7.11443
ESD	1286	7.10105
AKAP5	138	7.10041
CACUL1	554	7.09815
BSN	447	7.07483
SMO	3829	7.0746
PDE1A	2966	7.06865
STOM	3990	7.06514
BSPRY	448	7.06194
PABPC1L	2888	7.04551
PLSCR4	3100	7.0453
TNFSF13B	4264	7.0448
CFAP52	756	7.03946
RPS10	3498	7.03226
NUDT17	2814	7.03125
RNASE6	3450	7.02466
OXTR	2879	7.02442
PI4KA	3025	7.01447
OXCT1	2877	7.00081
LIMD2	2149	7.00036
PTS	3274	6.98496
FDFT1	1412	6.98339
MYBPC2	2604	6.97933
STBD1	3975	6.979
APBA1	222	6.9786
PIGF	3033	6.97429
TMED10	4173	6.9652
CAPZB	584	6.96274
PPP1R14C	3158	6.95759
GSPT2	1682	6.95102
C19orf12	479	6.94561
APAF1	221	6.94103
TMPRSS5	4248	6.92614
KCNQ2	2011	6.92259
CMTM3	837	6.91999
LAMTOR2	2110	6.91605
LOC105373383	2247	6.91298
TMEM117	4180	6.9101
PRDX1	3186	6.90182
NECTIN3	2677	6.88739
ATXN10	358	6.88382
SFMBT2	3656	6.88124
DDX25	1029	6.87884
AKR7A3	145	6.87066
SNX10	3855	6.86477
SIVA1	3702	6.86042
RHBDF2	3421	6.85914
MAPK8IP1P2	2401	6.85593
TUBB2B	4386	6.84998
CASQ1	595	6.84145
DCUN1D5	1020	6.82923
CHD3	770	6.82089
SLC25A22	3734	6.80858
INTU	1909	6.80732
LRRN1	2323	6.8046
CYTH4	988	6.80292
LRRC57	2312	6.79829
OAZ2	2835	6.79789
ADGRF5	90	6.77903
GGTA1P	1565	6.77826
ZMAT1	4617	6.77526
LINC00595	2165	6.76424
TMTC1	4253	6.76148
LRMDA	2295	6.76141
CXXC4	970	6.7454
LRRC7	2315	6.74507
GDE1	1552	6.74296
CCDC103	607	6.73955
AP1S1	215	6.73647
FDPSP2	1414	6.72815
HTR1E	1822	6.72807
CCDC71L	635	6.72279
RNF5P1	3470	6.72245
PEMT	2995	6.72159
ABHD17C	20	6.72131
ALOX5AP	158	6.70039
LOC101927318	2236	6.69531
TSPAN11	4356	6.69015
ITGB7	1937	6.68692
FLJ33534	1456	6.68472
DNAJA1	1097	6.68394
COMTD1	883	6.67849
SERF2	3637	6.6779
CES4A	753	6.67715
MYOM1	2626	6.67464
SLC27A2	3746	6.6695
TAC3	4051	6.65612
C3	508	6.64693
TMOD3	4246	6.63348
RALGPS2	3326	6.61941
EDARADD	1180	6.61715
ARHGAP31	249	6.60055
PSTPIP1	3242	6.58858
SRD5A3	3921	6.58641
TP53I3	4286	6.57934
KLHL2	2071	6.5789
TMEM170A	4200	6.57704
RUBCNL	3540	6.5747
PARD3	2908	6.56854
LINC01736	2195	6.56428
BMP2K	428	6.55955
NMT1	2736	6.55429
TINCR	4159	6.55184
ETFDH	1291	6.53894
PGAP1	3004	6.53663
IL1RAPL2	1883	6.53174
AHNAK	122	6.52728
ZSWIM7	4703	6.52241
DNAJA4	1098	6.52158
STAT6	3973	6.51179
WISP2	4536	6.50905
NRP2	2790	6.49855
EMC7	1229	6.49812
ABR	23	6.49385
IL17RB	1879	6.48834
CRSP8P	929	6.48745
IFI27L1	1848	6.47034
DMD	1086	6.46615
FAM187A	1342	6.46281
GNAQ	1598	6.45052
LTK	2336	6.44627
CNMD	846	6.43588
ARPC5	296	6.43523
SSC4D	3936	6.42344
ADCYAP1R1	84	6.42128
MB21D2	2416	6.41966
ZMAT2	4618	6.41801
SHC3	3678	6.41428
PTPRC	3262	6.41421
NCAN	2659	6.40922
CITED4	805	6.40027
ST6GAL1	3952	6.3993
ZNF572	4667	6.38735
SMIM30	3826	6.38648
BLVRB	427	6.38613
LOC101927974	2240	6.38586
SOX5	3879	6.37952
MOXD1	2527	6.37913
FAM86EP	1380	6.37712
NOP16	2745	6.37491
XK	4549	6.37015
LINC00937	2175	6.36453
TUBA1A	4382	6.36362
TERF1	4118	6.36216
STEAP1	3977	6.36026
NRCAM	2782	6.3551
SH3BGR	3668	6.35354
C3orf14	509	6.34882
BEX2	415	6.34743
SV2B	4023	6.34521
CCDC110	608	6.3422
ADAM28	68	6.33599
SCRG1	3595	6.33596
FAM105A	1316	6.33488
TLDC1	4162	6.32415
SCN3A	3588	6.3208
EGR3	1199	6.31184
PELI1	2993	6.30884
MLNR	2513	6.30792
MCHR2	2429	6.30771
LDHA	2129	6.30092
MYO1F	2622	6.29778
ILF3-AS1	1889	6.29426
CAMK2N1	570	6.29013
OPHN1	2849	6.28964
NR2F2	2775	6.27992
KCNN2	2007	6.27521
C1orf115	491	6.274
CACNB3	548	6.26113
RIDA	3429	6.25543
MXRA8	2598	6.25081
ZMYM3	4622	6.24737
DHCR24	1054	6.23243
TG	4131	6.22962
HADH	1709	6.22201
PYCARD	3286	6.21884
RPL27A	3490	6.21765
AMZ1	169	6.20978
TCAP	4088	6.2004
ASMTL	316	6.20024
CENPP	735	6.19968
SGCD	3660	6.19522
ELMO2	1218	6.19373
ITGAM	1932	6.17216
LOC105379807	2251	6.16618
ACAA2	26	6.15004
PRKD1	3199	6.14459
TNKS2	4267	6.14108
USP9X	4463	6.13935
CREG2	918	6.12754
ANO2	205	6.12249
SEZ6L	3653	6.11268
ZSCAN5A	4700	6.09987
KRBOX4	2087	6.09503
CYP1B1	981	6.09302
ZNF575	4668	6.08993
METTL9	2464	6.08991
CNIH3	845	6.08215
DCN	1014	6.08186
HRK	1799	6.07806
SAP130	3565	6.07381
SAPCD2	3568	6.07191
CDO1	716	6.07097
LOC729683	2274	6.06966
TRAF3IP3	4304	6.06497
ARSJ	300	6.05778
SLC15A3	3712	6.05574
C16orf74	473	6.0538
UQCR11	4445	6.0514
PNP	3122	6.05078
EPHA5	1259	6.03564
TNFAIP2	4257	6.03147
TCTE1	4098	6.01728
ZNF880	4693	6.01696
MSRB2	2564	6.01695
PPP3CB	3173	6.01654
TMEM141	4190	6.00677
KIAA1549	2039	5.99654
NPY	2764	5.99364
VLDLR	4487	5.99233
KLHDC8A	2067	5.98638
LRP1B	2297	5.98536
ATP5ME	345	5.9816
PRKG1	3200	5.97166
SF3B3	3654	5.97135
KIF22	2047	5.94746
KRT17	2091	5.94663
SLC17A8	3719	5.93452
HLA-DOA	1767	5.91287
TUBB8	4390	5.90836
HSPB1	1815	5.90531
USP51	4461	5.90434
RPS2	3500	5.90083
LPL	2289	5.89199
TMIGD3	4244	5.88904
FERMT1	1418	5.88758
DNAJC12	1100	5.88602
SMIM27	3823	5.87257
R3HDM4	3292	5.87109
SNRPD3	3850	5.87104
PNOC	3121	5.86819
FABP5	1308	5.86668
MAPK13	2396	5.86555
MINOS1	2491	5.86386
CNTNAP3	862	5.8558
HMGN2P46	1781	5.84509
CDT1	719	5.84005
PRKAA2	3194	5.83833
CD84	680	5.83242
NDST3	2666	5.8182
VANGL2	4468	5.81687
MARCO	2407	5.81094
TCERG1L	4091	5.8092
DKK3	1076	5.80474
RCSD1	3385	5.80088
CACHD1	538	5.79916
GUCY1A1	1699	5.79643
UHRF2	4431	5.79487
INPP5K	1901	5.78632
GRIK3	1660	5.7772
COL24A1	876	5.77298
LIX1	2205	5.76858
MARCH4	2405	5.76834
KCNT2	2017	5.76432
HLA-DMB	1766	5.76372
CPNE2	900	5.75868
DYNC1I1	1165	5.75322
RAN	3328	5.75098
VAT1L	4472	5.74349
SYK	4031	5.7347
SERPINI1	3644	5.73057
SUMO3	4016	5.72103
LAPTM5	2113	5.72031
GPX3	1649	5.71993
ZCWPW2	4592	5.71895
ITGB2	1935	5.71849
PCDH8	2941	5.71822
ABCB6	8	5.70498
DACT3	995	5.69456
LAT2	2119	5.69339
PTPRO	3268	5.69249
PTDSS1	3248	5.68996
RAP1GAP	3332	5.68906
CD38	670	5.68836
C22orf39	500	5.68093
LINC01116	2181	5.68011
MBLAC2	2419	5.67943
SLC10A4	3709	5.67133
DUSP6	1160	5.67106
DGKA	1051	5.66724
LRFN2	2293	5.66587
CTH	950	5.66378
GSG1L	1680	5.66253
PLPP5	3094	5.65362
NUP85	2824	5.64981
ALCAM	148	5.64471
GRIN2B	1663	5.63706
PGM1	3007	5.62498
ARHGAP25	245	5.61649
DCHS1	1011	5.61003
NAV1	2650	5.60757
TUBB3	4387	5.59432
DCTD	1017	5.58817
RAB23	3298	5.58178
CABCOCO1	535	5.58048
ECH1	1176	5.57912
SYNM	4037	5.57763
ABHD12B	19	5.56379
TCTN1	4100	5.5614
ME2	2441	5.55156
FAM53C	1369	5.54302
ARHGAP36	252	5.54067
KCNMB2	2005	5.53814
CCDC6	633	5.53691
MYO7A	2624	5.53092
ZNF677	4674	5.52952
CREB3L3	914	5.51284
CACNG6	553	5.50376
CXADR	968	5.50198
LHFPL3	2144	5.4998
IQSEC2	1919	5.4916
TYRP1	4404	5.45287
NKAIN1	2722	5.45286
SC5D	3575	5.45146
CNNM4	850	5.44428
NDUFB1	2669	5.42645
NABP1	2640	5.42377
FNDC3B	1467	5.41327
PLPPR5	3099	5.4108
NQO1	2767	5.41058
MRPL20	2551	5.4094
SHANK2	3676	5.40854
PHLDA2	3018	5.40001
ZMYND10	4624	5.39408
CHRNA4	791	5.39382
FOXG1	1476	5.39053
DUSP5P1	1159	5.38996
ACTN2	50	5.38415
FABP5P3	1309	5.37735
LOC644189	2266	5.37689
CRH	920	5.36304
FAU	1396	5.35445
CD163	665	5.32757
ZFYVE21	4610	5.32044
LINC00467	2159	5.31769
RUNX1T1	3543	5.30187
GALNT18	1534	5.26911
LOC440434	2259	5.26097
RALBP1	3323	5.25457
CCEPR	645	5.2502
SELPLG	3620	5.24067
NMU	2737	5.23606
SLC16A8	3716	5.21423
ZNF577	4669	5.21157
TTC9B	4376	5.20503
ASH1L-AS1	311	5.19708
ROBO2	3474	5.19266
TRAIP	4306	5.19071
RYK	3550	5.18515
ATP8A2	354	5.18165
NEXMIF	2696	5.18018
B4GAT1	377	5.17978
PAXIP1-AS1	2924	5.17792
MERTK	2455	5.14848
RYBP	3549	5.145
BTNL9	456	5.12808
RASD1	3345	5.12437
TRUB1	4346	5.12407
DAD1	996	5.11877
HSPA13	1812	5.09459
RSPH14	3520	5.08648
LINC00958	2176	5.08077
ADCYAP1	83	5.07299
CHODL	784	5.05914
DNASE1L1	1110	5.05814
PPP1R12A	3157	5.05465
BAG2	384	5.04025
DRD2	1147	5.03956
CYGB	979	5.03259
SGSM1	3664	5.02664
ERICH1	1275	5.0156
AJAP1	130	5.01332
TAC1	4050	5.00865
AEBP1	111	5.0071
ARID5A	272	4.9994
UQCRFS1	4446	4.99327
NSDHL	2792	4.98914
CLCN6	812	4.98754
FAM189A2	1344	4.98732
DBX2	1001	4.97884
PSMB10	3234	4.97689
BEX1	414	4.97341
LINC00839	2170	4.93379
SEPT9	3636	4.929
ECHS1	1178	4.90807
CTXN3	962	4.90646
MPP6	2534	4.90305
ZNF883	4694	4.88861
VPS35	4491	4.88593
RREB1	3509	4.88425
PIFO	3031	4.87692
CDK17	708	4.87658
[truncated: 2,708 more rows]
